# Supplementary material for: Crystal structure of (E)-2-[4-(4-hy­droxy­phen­yl)butan-2-yl­idene]hydrazine-1-carbo­thio­amide
Source: Acta Crystallogr E Crystallogr Commun. 2015 Jan 1;71(Pt 1):o33–4. doi: 10.1107/S2056989014026401 (PMC4331873; doi:10.1107/S2056989014026401)
Supplement: Supplementary file 1 [file e-71-00o33-sup1.cif]

##############################################################################
#                                                                            #
# This CIF contains the data in a paper accepted for publication in          #
# Acta Crystallographica Section E. It conforms to the requirements of       #
# Notes for Authors for Acta Crystallographica Section E, and has been       #
# peer reviewed under the auspices of the IUCr Commission on Journals.       #
#                                                                            #
# Full details of the Crystallographic Information File format               #
# are given in the paper "The Crystallographic Information File (CIF):       #
# a New Standard Archive File for Crystallography" by S. R. Hall, F. H.      #
# Allen and I. D. Brown [Acta Cryst. (1991), A47, 655-685].                  #
#                                                                            #
# The current version of the core CIF dictionary is obtainable from          #
# ftp://ftp.iucr.org/pub/cif_core.dic.                                       #
#                                                                            #
# Software is freely available for graphical display of the structure(s)     #
# in this CIF. For information consult the CIF software page                 #
# http://www.iucr.org/resources/cif/software.                                #
#                                                                            #
# This file may be used for bona fide research purposes within the           #
# scientific community so long as proper attribution is given to the journal # 
# article from which it was obtained.                                        #
#                                                                            #
##############################################################################
data_I
_audit_creation_method     'WinGX routine CIF_UPDATE'
_database_code_depnum_ccdc_archive     'CCDC 1036979'
_chemical_name_systematic
;
(<i>E</i>)-2-[4-(4-Hydroxyphenyl)butan-2-ylidene]hydrazine-1-carbothioamide
;
_chemical_name_common     Frambione-Thiosemicarbazone
_chemical_formula_moiety     'C11 H15 N3 O1 S1'
_chemical_formula_sum     'C11 H15 N3 O1 S1'
_chemical_formula_iupac     'C11 H15 N3 O1 S1'
_chemical_formula_weight     237.32
_chemical_melting_point     ?
_symmetry_cell_setting     monoclinic
_symmetry_space_group_name_H-M     'P 21/c'
_symmetry_space_group_name_Hall     '-P 2ybc'
loop_
    _symmetry_equiv_pos_as_xyz
    'x, y, z'
    '-x, y+1/2, -z+1/2'
    '-x, -y, -z'
    'x, -y-1/2, z-1/2'
_cell_length_a     13.5604(7)
_cell_length_b     9.7578(6)
_cell_length_c     9.3079(4)
_cell_angle_alpha     90.00
_cell_angle_beta     95.194(3)
_cell_angle_gamma     90.00
_cell_volume     1226.56(11)
_cell_formula_units_Z     4
_cell_measurement_reflns_used     4899
_cell_measurement_theta_min     2.91
_cell_measurement_theta_max     27.48
_cell_measurement_temperature     293(2)
_exptl_crystal_description     rod
_exptl_crystal_colour     yellow
_exptl_crystal_size_max     0.170
_exptl_crystal_size_mid     0.130
_exptl_crystal_size_min     0.085
_exptl_crystal_density_diffrn     1.285
_exptl_crystal_density_meas     ?
_exptl_crystal_density_method     'not measured'
_exptl_crystal_F_000     504
_exptl_absorpt_coefficient_mu     0.248
_exptl_absorpt_correction_type     multi-scan
_exptl_absorpt_process_details
;
(Blessing, 1995)
;
_exptl_absorpt_correction_T_min     0.9290
_exptl_absorpt_correction_T_max     0.9939
_exptl_special_details     ?
_diffrn_ambient_temperature     293(2)
_diffrn_radiation_type     MoK\a
_diffrn_radiation_wavelength     0.71073
_diffrn_radiation_monochromator     graphite
_diffrn_measurement_device_type     'Nonius KappaCCD'
_diffrn_measurement_method     'CCD rotation images, thick slices'
_diffrn_detector_area_resol_mean     9
_diffrn_reflns_number     12737
_diffrn_reflns_av_R_equivalents     0.0576
_diffrn_reflns_av_sigmaI/netI     0.0550
_diffrn_reflns_theta_min     3.02
_diffrn_reflns_theta_max     27.46
_diffrn_reflns_theta_full     27.46
_diffrn_measured_fraction_theta_max     0.998
_diffrn_measured_fraction_theta_full     0.998
_diffrn_reflns_limit_h_min     -15
_diffrn_reflns_limit_h_max     17
_diffrn_reflns_limit_k_min     -11
_diffrn_reflns_limit_k_max     12
_diffrn_reflns_limit_l_min     -12
_diffrn_reflns_limit_l_max     9
_diffrn_standards_number     ?
_diffrn_standards_interval_count     ?
_diffrn_standards_interval_time     ?
_diffrn_standards_decay_%     ?
_refine_special_details
;
Refinement of <i>F</i>^2^ against ALL reflections. The weighted <i>R</i>-factor
<i>wR</i> and goodness of fit <i>S</i> are based on <i>F</i>^2^, conventional
<i>R</i>-factors <i>R</i> are based on <i>F</i>, with <i>F</i> set to zero for
negative <i>F</i>^2^. The threshold expression of <i>F</i>^2^ >
\s(<i>F</i>^2^) is used only for calculating <i>R</i>-factors(gt) <i>etc</i>.
and is not relevant to the choice of reflections for refinement.
<i>R</i>-factors based on <i>F</i>^2^ are statistically about twice as large
as those based on <i>F</i>, and <i>R</i>- factors based on ALL data will be
even larger.
;
_reflns_number_total     2806
_reflns_number_gt     1587
_reflns_threshold_expression     I>2sigma(I)
_refine_ls_structure_factor_coef     Fsqd
_refine_ls_matrix_type     full
_refine_ls_R_factor_all     0.0986
_refine_ls_R_factor_gt     0.0434
_refine_ls_wR_factor_gt     0.0979
_refine_ls_wR_factor_ref     0.1163
_refine_ls_goodness_of_fit_ref     0.977
_refine_ls_restrained_S_all     0.977
_refine_ls_number_reflns     2806
_refine_ls_number_parameters     205
_refine_ls_number_restraints     0
_refine_ls_hydrogen_treatment     refall
_refine_ls_weighting_scheme     calc
_refine_ls_weighting_details
         'calc w=1/[\s^2^(Fo^2^)+(0.0576P)^2^+0.0000P] where P=(Fo^2^+2Fc^2^)/3'
_atom_sites_solution_hydrogens     difmap
_atom_sites_solution_primary     direct
_atom_sites_solution_secondary     difmap
_refine_ls_shift/su_max     0.001
_refine_ls_shift/su_mean     0.000
_refine_diff_density_max     0.162
_refine_diff_density_min     -0.209
_refine_ls_extinction_method     none
_refine_ls_extinction_coef     ?
loop_
    _atom_type_symbol
    _atom_type_description
    _atom_type_scat_dispersion_real
    _atom_type_scat_dispersion_imag
    _atom_type_scat_source
    C C 0.0033 0.0016 'International Tables Vol C Tables 4.2.6.8 and 6.1.1.4'
    H H 0.0000 0.0000 'International Tables Vol C Tables 4.2.6.8 and 6.1.1.4'
    N N 0.0061 0.0033 'International Tables Vol C Tables 4.2.6.8 and 6.1.1.4'
    O O 0.0106 0.0060 'International Tables Vol C Tables 4.2.6.8 and 6.1.1.4'
    S S 0.1246 0.1234 'International Tables Vol C Tables 4.2.6.8 and 6.1.1.4'
_computing_data_collection
;
COLLECT (Nonius, 1998)
;
_computing_cell_refinement
;
SCALEPACK (Otwinowski & Minor, 1997)
;
_computing_data_reduction
;
DENZO and SCALEPACK (Otwinowski & Minor, 1997)
;
_computing_structure_solution
;
<i>SUPERFLIP</i> (Palatinus & Chapuis, 2007)
;
_computing_structure_refinement
;
SHELXL97 (Sheldrick, 2008)
;
_computing_molecular_graphics
;
DIAMOND (Brandenburg, 2006)
;
_computing_publication_material
;
publCIF (Westrip, 2010) and WinGX (Farrugia, 2012)
;
loop_
    _atom_site_type_symbol
    _atom_site_label
    _atom_site_fract_x
    _atom_site_fract_y
    _atom_site_fract_z
    _atom_site_U_iso_or_equiv
    _atom_site_adp_type
    _atom_site_calc_flag
    _atom_site_refinement_flags
    _atom_site_occupancy
    _atom_site_symmetry_multiplicity
    _atom_site_disorder_assembly
    _atom_site_disorder_group
    S S1 0.53385(4) -0.71017(6) 0.78232(6) 0.0603(2) Uani d . 1 1 . .
    O O1 -0.29137(12) -0.88281(19) 0.09365(18) 0.0714(5) Uani d . 1 1 . .
    N N1 0.30776(11) -0.76195(18) 0.49369(17) 0.0513(4) Uani d . 1 1 . .
    N N2 0.38871(12) -0.7859(2) 0.59241(18) 0.0522(5) Uani d . 1 1 . .
    N N3 0.41152(14) -0.5570(2) 0.6114(2) 0.0635(5) Uani d . 1 1 . .
    C C1 -0.19991(14) -0.8803(2) 0.1707(2) 0.0480(5) Uani d . 1 1 . .
    C C2 -0.12722(15) -0.9634(2) 0.1242(2) 0.0538(5) Uani d . 1 1 . .
    C C3 -0.03396(16) -0.9638(2) 0.1973(2) 0.0550(5) Uani d . 1 1 . .
    C C4 -0.01049(14) -0.8834(2) 0.3178(2) 0.0493(5) Uani d . 1 1 . .
    C C5 -0.08500(15) -0.8014(2) 0.3617(2) 0.0515(5) Uani d . 1 1 . .
    C C6 -0.17858(16) -0.7981(2) 0.2904(2) 0.0496(5) Uani d . 1 1 . .
    C C7 0.08871(17) -0.8918(4) 0.4046(3) 0.0701(7) Uani d . 1 1 . .
    C C8 0.17714(15) -0.8434(3) 0.3288(2) 0.0501(5) Uani d . 1 1 . .
    C C9 0.27054(13) -0.8668(2) 0.42605(19) 0.0467(5) Uani d . 1 1 . .
    C C10 0.43922(14) -0.6808(2) 0.6538(2) 0.0493(5) Uani d . 1 1 . .
    C C11 0.3082(2) -1.0096(3) 0.4435(3) 0.0671(7) Uani d . 1 1 . .
    H H1 -0.337(3) -0.853(4) 0.148(4) 0.145(15) Uiso d . 1 1 . .
    H H2 -0.1415(17) -1.020(2) 0.035(2) 0.077(7) Uiso d . 1 1 . .
    H H3 0.0147(16) -1.022(2) 0.1646(19) 0.054(6) Uiso d . 1 1 . .
    H H5 -0.0730(17) -0.750(2) 0.449(2) 0.069(6) Uiso d . 1 1 . .
    H H6 -0.2290(15) -0.741(2) 0.3238(19) 0.051(6) Uiso d . 1 1 . .
    H H7A 0.101(2) -0.985(3) 0.439(3) 0.114(11) Uiso d . 1 1 . .
    H H7B 0.091(2) -0.833(3) 0.499(3) 0.103(9) Uiso d . 1 1 . .
    H H8A 0.1836(15) -0.894(2) 0.235(2) 0.060(6) Uiso d . 1 1 . .
    H H8B 0.1737(14) -0.751(2) 0.3086(19) 0.048(6) Uiso d . 1 1 . .
    H H9 0.4068(16) -0.864(2) 0.614(2) 0.054(7) Uiso d . 1 1 . .
    H H10A 0.3683(18) -0.544(2) 0.541(3) 0.077(8) Uiso d . 1 1 . .
    H H10B 0.4429(17) -0.481(3) 0.650(2) 0.078(7) Uiso d . 1 1 . .
    H H11A 0.377(2) -1.011(3) 0.431(3) 0.101(9) Uiso d . 1 1 . .
    H H11B 0.275(2) -1.069(3) 0.380(3) 0.121(11) Uiso d . 1 1 . .
    H H11C 0.302(2) -1.039(3) 0.539(3) 0.119(11) Uiso d . 1 1 . .
loop_
    _atom_site_aniso_label
    _atom_site_aniso_U_11
    _atom_site_aniso_U_22
    _atom_site_aniso_U_33
    _atom_site_aniso_U_12
    _atom_site_aniso_U_13
    _atom_site_aniso_U_23
    S1 0.0393(3) 0.0773(4) 0.0609(3) -0.0021(3) -0.0135(2) -0.0007(3)
    O1 0.0395(9) 0.0927(13) 0.0788(10) -0.0011(8) -0.0123(8) -0.0169(9)
    N1 0.0360(9) 0.0618(11) 0.0537(9) 0.0004(8) -0.0091(7) -0.0022(8)
    N2 0.0378(9) 0.0564(13) 0.0593(10) 0.0007(9) -0.0129(7) -0.0022(9)
    N3 0.0545(12) 0.0599(14) 0.0713(13) -0.0051(10) -0.0212(9) -0.0006(10)
    C1 0.0352(10) 0.0496(13) 0.0583(11) -0.0043(10) -0.0016(8) 0.0011(9)
    C2 0.0484(13) 0.0553(14) 0.0575(12) -0.0053(11) 0.0028(10) -0.0094(10)
    C3 0.0425(12) 0.0553(14) 0.0681(14) 0.0078(11) 0.0096(10) 0.0020(11)
    C4 0.0388(11) 0.0577(14) 0.0504(11) -0.0057(10) -0.0006(8) 0.0100(9)
    C5 0.0470(12) 0.0546(13) 0.0522(12) -0.0092(11) 0.0007(9) -0.0043(10)
    C6 0.0403(11) 0.0470(13) 0.0618(12) 0.0007(10) 0.0052(9) -0.0023(10)
    C7 0.0400(13) 0.107(2) 0.0618(14) -0.0023(13) -0.0043(10) 0.0199(15)
    C8 0.0413(12) 0.0546(14) 0.0525(12) -0.0065(10) -0.0067(9) 0.0027(10)
    C9 0.0360(11) 0.0555(14) 0.0476(11) -0.0003(10) -0.0015(8) 0.0010(9)
    C10 0.0328(10) 0.0634(15) 0.0513(11) -0.0021(10) 0.0016(8) -0.0045(10)
    C11 0.0553(16) 0.0638(16) 0.0787(18) 0.0031(13) -0.0125(13) -0.0031(13)
_geom_special_details
;
All e.s.d.'s (except the e.s.d. in the dihedral angle between two l.s. planes)
are estimated using the full covariance matrix. The cell e.s.d.'s are taken
into account individually in the estimation of e.s.d.'s in distances, angles
and torsion angles; correlations between e.s.d.'s in cell parameters are only
used when they are defined by crystal symmetry. An approximate (isotropic)
treatment of cell e.s.d.'s is used for estimating e.s.d.'s involving l.s.
planes.
;
loop_
    _geom_bond_atom_site_label_1
    _geom_bond_atom_site_label_2
    _geom_bond_site_symmetry_2
    _geom_bond_distance
    _geom_bond_publ_flag
    S1 C10 . 1.6973(19) ?
    O1 C1 . 1.376(2) ?
    O1 H1 . 0.89(4) ?
    N1 C9 . 1.281(2) ?
    N1 N2 . 1.386(2) ?
    N2 C10 . 1.333(3) ?
    N2 H9 . 0.82(2) ?
    N3 C10 . 1.315(3) ?
    N3 H10A . 0.85(2) ?
    N3 H10B . 0.91(3) ?
    C1 C2 . 1.376(3) ?
    C1 C6 . 1.382(3) ?
    C2 C3 . 1.381(3) ?
    C2 H2 . 1.00(2) ?
    C3 C4 . 1.383(3) ?
    C3 H3 . 0.94(2) ?
    C4 C5 . 1.379(3) ?
    C4 C7 . 1.507(3) ?
    C5 C6 . 1.378(3) ?
    C5 H5 . 0.95(2) ?
    C6 H6 . 0.95(2) ?
    C7 C8 . 1.520(3) ?
    C7 H7A . 0.98(3) ?
    C7 H7B . 1.05(3) ?
    C8 C9 . 1.506(2) ?
    C8 H8A . 1.01(2) ?
    C8 H8B . 0.92(2) ?
    C9 C11 . 1.488(3) ?
    C11 H11A . 0.95(3) ?
    C11 H11B . 0.91(3) ?
    C11 H11C . 0.95(3) ?
loop_
    _geom_angle_atom_site_label_1
    _geom_angle_atom_site_label_2
    _geom_angle_atom_site_label_3
    _geom_angle_site_symmetry_1
    _geom_angle_site_symmetry_3
    _geom_angle
    _geom_angle_publ_flag
    C1 O1 H1 . . 110(2) ?
    C9 N1 N2 . . 116.39(18) ?
    C10 N2 N1 . . 120.0(2) ?
    C10 N2 H9 . . 118.6(14) ?
    N1 N2 H9 . . 121.4(14) ?
    C10 N3 H10A . . 121.7(16) ?
    C10 N3 H10B . . 121.1(15) ?
    H10A N3 H10B . . 117(2) ?
    O1 C1 C2 . . 117.58(18) ?
    O1 C1 C6 . . 122.95(19) ?
    C2 C1 C6 . . 119.47(18) ?
    C1 C2 C3 . . 119.8(2) ?
    C1 C2 H2 . . 119.8(13) ?
    C3 C2 H2 . . 120.4(13) ?
    C2 C3 C4 . . 122.1(2) ?
    C2 C3 H3 . . 118.7(11) ?
    C4 C3 H3 . . 119.2(11) ?
    C5 C4 C3 . . 116.66(18) ?
    C5 C4 C7 . . 121.0(2) ?
    C3 C4 C7 . . 122.2(2) ?
    C6 C5 C4 . . 122.55(19) ?
    C6 C5 H5 . . 118.4(14) ?
    C4 C5 H5 . . 118.8(14) ?
    C5 C6 C1 . . 119.4(2) ?
    C5 C6 H6 . . 120.8(11) ?
    C1 C6 H6 . . 119.7(11) ?
    C4 C7 C8 . . 115.97(18) ?
    C4 C7 H7A . . 110.2(17) ?
    C8 C7 H7A . . 109.0(18) ?
    C4 C7 H7B . . 112.1(15) ?
    C8 C7 H7B . . 104.6(15) ?
    H7A C7 H7B . . 104(2) ?
    C9 C8 C7 . . 109.24(17) ?
    C9 C8 H8A . . 108.1(12) ?
    C7 C8 H8A . . 112.5(12) ?
    C9 C8 H8B . . 107.2(12) ?
    C7 C8 H8B . . 111.8(12) ?
    H8A C8 H8B . . 107.9(17) ?
    N1 C9 C11 . . 125.35(18) ?
    N1 C9 C8 . . 116.50(19) ?
    C11 C9 C8 . . 118.01(19) ?
    N3 C10 N2 . . 117.12(19) ?
    N3 C10 S1 . . 122.95(16) ?
    N2 C10 S1 . . 119.93(17) ?
    C9 C11 H11A . . 109.3(18) ?
    C9 C11 H11B . . 112.3(19) ?
    H11A C11 H11B . . 110(3) ?
    C9 C11 H11C . . 108.9(19) ?
    H11A C11 H11C . . 106(2) ?
    H11B C11 H11C . . 110(3) ?
loop_
    _geom_torsion_atom_site_label_1
    _geom_torsion_atom_site_label_2
    _geom_torsion_atom_site_label_3
    _geom_torsion_atom_site_label_4
    _geom_torsion_site_symmetry_1
    _geom_torsion_site_symmetry_2
    _geom_torsion_site_symmetry_3
    _geom_torsion_site_symmetry_4
    _geom_torsion
    _geom_torsion_publ_flag
    C9 N1 N2 C10 . . . . 171.64(19) ?
    O1 C1 C2 C3 . . . . 179.56(19) ?
    C6 C1 C2 C3 . . . . 0.0(3) ?
    C1 C2 C3 C4 . . . . 0.4(3) ?
    C2 C3 C4 C5 . . . . -0.3(3) ?
    C2 C3 C4 C7 . . . . 175.1(2) ?
    C3 C4 C5 C6 . . . . -0.1(3) ?
    C7 C4 C5 C6 . . . . -175.6(2) ?
    C4 C5 C6 C1 . . . . 0.5(3) ?
    O1 C1 C6 C5 . . . . -179.97(19) ?
    C2 C1 C6 C5 . . . . -0.4(3) ?
    C5 C4 C7 C8 . . . . -118.0(3) ?
    C3 C4 C7 C8 . . . . 66.8(3) ?
    C4 C7 C8 C9 . . . . -176.4(2) ?
    N2 N1 C9 C11 . . . . -1.1(3) ?
    N2 N1 C9 C8 . . . . 174.63(17) ?
    C7 C8 C9 N1 . . . . -101.3(2) ?
    C7 C8 C9 C11 . . . . 74.7(3) ?
    N1 N2 C10 N3 . . . . -3.1(3) ?
    N1 N2 C10 S1 . . . . 176.21(14) ?
loop_
    _geom_hbond_atom_site_label_D
    _geom_hbond_atom_site_label_H
    _geom_hbond_atom_site_label_A
    _geom_hbond_site_symmetry_A
    _geom_hbond_distance_DH
    _geom_hbond_distance_HA
    _geom_hbond_distance_DA
    _geom_hbond_angle_DHA
    O1 H1 S1 4_445 0.89(4) 2.32(4) 3.206(2) 175(3)
    N3 H10A O1 2 0.85(2) 2.22(2) 2.936(2) 143(2)
    N3 H10B S1 2_656 0.91(3) 2.73(3) 3.585(2) 156.6(19)
_iucr_refine_instructions_details
;
TITL shelx in P 21/c
CELL  0.71073   13.5604    9.7578    9.3079    90.000    95.194    90.000
ZERR        4    0.0007    0.0006    0.0004     0.000     0.003     0.000
LATT   1
SYMM             - X ,    0.50000 + Y ,    0.50000 - Z
SFAC  C    H    N    O    S
UNIT  44   60   12   4    4
MERG   2
FMAP   2
PLAN   20
ACTA
BOND $H
CONF
L.S.  10
EQIV $1 x-1, -y-3/2, z-1/2
EQIV $2 -x, y+1/2, -z+1/2
EQIV $3 -x+1, y+1/2, -z+3/2
HTAB O1 S1_$1
HTAB N3 O1_$2
HTAB N3 S1_$3
MPLA C1 C2 C3 C4 C5 C6
MPLA C9 C10 N1 N2 N3 S1
WGHT    0.057600
FVAR       0.36354
S1    5    0.533848   -0.710169    0.782319    11.00000    0.03933    0.07732 =
         0.06086   -0.00067   -0.01354   -0.00210
O1    4   -0.291372   -0.882812    0.093649    11.00000    0.03950    0.09271 =
         0.07885   -0.01687   -0.01227   -0.00113
N1    3    0.307761   -0.761948    0.493688    11.00000    0.03604    0.06184 =
         0.05370   -0.00223   -0.00910    0.00036
N2    3    0.388712   -0.785856    0.592409    11.00000    0.03777    0.05638 =
         0.05933   -0.00218   -0.01294    0.00072
N3    3    0.411522   -0.557002    0.611358    11.00000    0.05452    0.05986 =
         0.07131   -0.00065   -0.02122   -0.00508
C1    1   -0.199910   -0.880261    0.170699    11.00000    0.03524    0.04956 =
         0.05826    0.00114   -0.00164   -0.00432
C2    1   -0.127221   -0.963350    0.124190    11.00000    0.04838    0.05533 =
         0.05747   -0.00939    0.00278   -0.00527
C3    1   -0.033957   -0.963814    0.197273    11.00000    0.04247    0.05535 =
         0.06810    0.00204    0.00959    0.00779
C4    1   -0.010493   -0.883366    0.317848    11.00000    0.03883    0.05771 =
         0.05043    0.00998   -0.00063   -0.00573
C5    1   -0.085001   -0.801387    0.361745    11.00000    0.04703    0.05460 =
         0.05223   -0.00428    0.00070   -0.00921
C6    1   -0.178583   -0.798076    0.290410    11.00000    0.04028    0.04698 =
         0.06177   -0.00228    0.00523    0.00067
C7    1    0.088711   -0.891782    0.404569    11.00000    0.04005    0.10698 =
         0.06176    0.01993   -0.00428   -0.00232
C8    1    0.177143   -0.843352    0.328805    11.00000    0.04127    0.05465 =
         0.05251    0.00272   -0.00674   -0.00651
C9    1    0.270542   -0.866838    0.426051    11.00000    0.03598    0.05555 =
         0.04759    0.00095   -0.00151   -0.00025
C10   1    0.439219   -0.680811    0.653845    11.00000    0.03277    0.06335 =
         0.05132   -0.00452    0.00158   -0.00206
C11   1    0.308166   -1.009625    0.443538    11.00000    0.05535    0.06375 =
         0.07871   -0.00310   -0.01251    0.00306
H1    2   -0.337449   -0.852605    0.147523    11.00000    0.14500
H2    2   -0.141515   -1.020320    0.035351    11.00000    0.07744
H3    2    0.014694   -1.021838    0.164593    11.00000    0.05351
H5    2   -0.073034   -0.750442    0.448952    11.00000    0.06876
H6    2   -0.229043   -0.741190    0.323815    11.00000    0.05135
H7A   2    0.101008   -0.985430    0.439247    11.00000    0.11400
H7B   2    0.091076   -0.832772    0.498632    11.00000    0.10276
H8A   2    0.183596   -0.893676    0.235369    11.00000    0.06006
H8B   2    0.173682   -0.750964    0.308594    11.00000    0.04801
H9    2    0.406815   -0.864022    0.614128    11.00000    0.05442
H10A  2    0.368344   -0.544306    0.541104    11.00000    0.07656
H10B  2    0.442868   -0.481275    0.650105    11.00000    0.07770
H11A  2    0.376646   -1.010889    0.431275    11.00000    0.10093
H11B  2    0.275118   -1.068938    0.380329    11.00000    0.12133
H11C  2    0.301966   -1.038537    0.539404    11.00000    0.11899
HKLF 4 1  0.0000  0.0000  1.0000  0.0000 -1.0000  0.0000  1.0000  0.0000  0.0000
REM  shelx in P 21/c
REM R1 =  0.0434 for   1587 Fo > 4sig(Fo)  and  0.0986 for all   2806 data
REM    205 parameters refined using      0 restraints
END
WGHT      0.0576      0.0000
REM Highest difference peak  0.162,  deepest hole -0.209,  1-sigma level  0.042
Q1    1   0.0949 -0.9201  0.5059  11.00000  0.05    0.16
Q2    1   0.4577 -0.3627  0.7204  11.00000  0.05    0.14
Q3    1   0.2476 -1.1043  0.4435  11.00000  0.05    0.14
Q4    1   0.2968 -0.7934  0.4493  11.00000  0.05    0.12
Q5    1   0.3375 -1.0603  0.3214  11.00000  0.05    0.12
Q6    1   0.3204 -1.0924  0.2897  11.00000  0.05    0.12
Q7    1  -0.1357 -1.0229  0.0915  11.00000  0.05    0.12
Q8    1   0.0818 -0.7606  0.4992  11.00000  0.05    0.12
Q9    1   0.2822 -0.5707  0.4483  11.00000  0.05    0.12
Q10   1   0.1006 -0.6774  0.2685  11.00000  0.05    0.11
Q11   1   0.1456 -0.6762  0.3353  11.00000  0.05    0.11
Q12   1   0.1071 -1.0169  0.3771  11.00000  0.05    0.11
Q13   1   0.5007 -0.7245  0.6818  11.00000  0.05    0.11
Q14   1   0.1847 -0.6951  0.2321  11.00000  0.05    0.11
Q15   1  -0.4285 -0.7748  0.0722  11.00000  0.05    0.11
Q16   1   0.5524 -0.6118  0.7800  11.00000  0.05    0.11
Q17   1   0.5668 -0.6022  0.8321  11.00000  0.05    0.10
Q18   1   0.1591 -0.8001  0.1236  11.00000  0.05    0.10
Q19   1   0.2589 -0.5365  0.5267  11.00000  0.05    0.10
Q20   1   0.5014 -0.8353  0.6853  11.00000  0.05    0.10
;
data_publication_text
_journal_date_recd_electronic     2014-11-24
_journal_date_accepted     2014-12-01
_journal_name_full     'Acta Crystallographica, Section E'
_journal_year     2015
_journal_volume     71
_journal_issue      1
_journal_page_first     o33
_journal_page_last     o34
_journal_paper_category     HO
_journal_paper_doi     10.1107/S2056989014026401
_journal_coeditor_code     SU5031
_publ_contact_author_name     'Adriano Bof de Oliveira'
_publ_contact_author_address
;
Departamento de Qu\'imica
Universidade Federal de Sergipe
Av. Marechal Rondon s/n
49100-000 S\~ao Crist\'ov\~ao-SE
Brazil
;
_publ_contact_author_email     'adriano@daad-alumni.de'
_publ_contact_author_fax     '55(79)21056651'
_publ_contact_author_phone     '55(79)21056658'
_publ_section_title
;
Crystal structure of
(<i>E</i>)-2-[4-(4-hydroxyphenyl)butan-2-ylidene]hydrazine-1-carbothioamide
;
_publ_section_title_footnote
;
?
;
loop_
    _publ_author_name
    _publ_author_footnote
    _publ_author_address
    'Oliveira, Adriano Bof de' .
;
Departamento de Qu\'imica
Universidade Federal de Sergipe
Av. Marechal Rondon s/n
49100-000 S\~ao Crist\'ov\~ao-SE
Brazil
;
    'Beck, Johannes' .
;
Institut f\"ur Anorganische Chemie
Universit\"at Bonn
Gerhard-Domagk-Strasse 1
D-53121 Bonn
Germany
;
    'Landvogt, Christian' .
;
Institut f\"ur Anorganische Chemie
Universit\"at Bonn
Gerhard-Domagk-Strasse 1
D-53121 Bonn
Germany
;
    'Feitosa, B\'arbara Regina Santos' .
;
Departamento de Qu\'imica
Universidade Federal de Sergipe
Av. Marechal Rondon s/n
49100-000 S\~ao Crist\'ov\~ao-SE
Brazil
;
    'Rocha, Fillipe Vieira' .
;
Instituto de Qu\'imica
Universidade Estadual Paulista
Rua Francisco Degni s/n
14801-970 Araraquara-SP
Brazil
;
_publ_section_synopsis
;
In a thiosemicarbazone derivative of the raspberry ketone rheosmin, the
molecule deviates from planarity. In the crystal, molecules are linked by
N---H...O, N---H...S and O---H...S hydrogen bonds, forming a three-dimensional
structure, with the molecules stacked along the [011] direction.
;
