# Supplementary material for: Crystal structure of (E)-2-[4-(4-hy­droxy­phen­yl)butan-2-yl­idene]hydrazine-1-carbo­thio­amide
Source: Acta Crystallogr E Crystallogr Commun. 2015 Jan 1;71(Pt 1):o33–4. doi: 10.1107/S2056989014026401 (PMC4331873; doi:10.1107/S2056989014026401)
Supplement: Supplementary file 2 [file e-71-00o33-Isup2.hkl]

# 
# h,k,l, Fc-squared, Fo-squared, sigma(Fo-squared) and status flag 
# 
data_I
_shelx_title ' shelx in P 21/c' 
_shelx_refln_list_code          4 
_shelx_F_calc_maximum      180.03 
_exptl_crystal_F_000       504.00 
_reflns_d_resolution_high  0.7707 
 
loop_ 
 _symmetry_equiv_pos_as_xyz 
 'x, y, z' 
 '-x, y+1/2, -z+1/2' 
 '-x, -y, -z' 
 'x, -y-1/2, z-1/2' 
 
_cell_length_a    13.5604 
_cell_length_b     9.7578 
_cell_length_c     9.3079 
_cell_angle_alpha  90.000 
_cell_angle_beta   95.194 
_cell_angle_gamma  90.000 
 
_shelx_F_squared_multiplier     1.000 
 
loop_ 
 _refln_index_h 
 _refln_index_k 
 _refln_index_l 
 _refln_F_squared_calc 
 _refln_F_squared_meas 
 _refln_F_squared_sigma 
 _refln_observed_status 
   2   0   0      232.23      232.55      7.96 o 
   3   0   0       38.01       41.37      3.59 o 
   4   0   0      160.15      183.48      7.76 o 
   5   0   0      367.03      401.53     13.08 o 
   6   0   0       18.01       27.66     12.67 o 
   7   0   0     1629.66     1707.61     46.52 o 
   8   0   0     1403.97     1456.07     49.86 o 
   9   0   0       42.09       46.03      6.39 o 
  10   0   0      655.56      625.04     24.91 o 
  11   0   0      676.81      683.40     40.25 o 
  12   0   0      262.91      230.47     15.18 o 
  13   0   0      234.11      212.20     19.89 o 
  14   0   0      223.84      227.79     14.86 o 
  15   0   0       42.49       48.38      6.90 o 
  16   0   0       23.16       28.09      7.72 o 
  17   0   0       12.68        2.27     13.09 o 
   2   1   0     2583.78     2225.80     38.41 o 
   3   1   0        4.10        4.38      2.04 o 
   4   1   0      188.80      201.89      5.83 o 
   5   1   0     1305.83     1226.57     21.12 o 
   6   1   0      455.65      398.34      8.58 o 
   7   1   0     1967.92     1939.70     33.33 o 
   8   1   0     1363.70     1366.23     26.07 o 
   9   1   0      682.54      717.59     16.33 o 
  10   1   0      276.79      268.46      7.12 o 
  11   1   0      340.90      337.71      8.76 o 
  12   1   0        9.94        6.92      3.42 o 
  13   1   0       10.82        6.66      6.39 o 
  14   1   0       23.25       31.30     10.10 o 
  15   1   0       47.60       44.14      8.06 o 
  16   1   0        1.63        7.08      6.74 o 
  17   1   0        1.30        6.48     10.08 o 
   0   2   0     2721.53     2484.63     63.75 o 
   1   2   0     4080.37     3727.52     66.00 o 
   2   2   0      228.88      212.03      4.51 o 
   3   2   0     2814.53     2693.95     56.99 o 
   4   2   0      230.65      252.98      5.01 o 
   5   2   0       74.25       73.83      4.19 o 
   6   2   0       50.78       53.18      5.82 o 
   7   2   0      274.69      295.75      8.68 o 
   8   2   0      337.31      353.51      9.34 o 
   9   2   0        4.91        3.29      3.53 o 
  10   2   0       26.07       38.88      4.39 o 
  11   2   0      611.12      611.59     15.06 o 
  12   2   0       28.01       28.00      4.38 o 
  13   2   0      388.34      397.65     17.74 o 
  14   2   0      170.56      156.40     19.40 o 
  15   2   0       30.59       20.62     19.22 o 
  16   2   0        5.88        5.12     17.74 o 
  17   2   0       10.95       12.40      6.75 o 
   1   3   0      399.80      433.98      8.46 o 
   2   3   0      322.54      344.20      8.89 o 
   3   3   0     1713.15     1728.14     26.15 o 
   4   3   0     1878.30     1811.24     29.87 o 
   5   3   0      781.74      774.43     14.82 o 
   6   3   0      142.88      143.92      4.79 o 
   7   3   0       15.31       22.64      4.19 o 
   8   3   0      987.33      993.64     23.85 o 
   9   3   0       73.90       65.35      6.08 o 
  10   3   0      558.49      551.24     14.98 o 
  11   3   0      177.43      167.13      7.36 o 
  12   3   0        0.22       -4.88      4.88 o 
  13   3   0      161.97      160.55     10.06 o 
  14   3   0       32.00       32.57      7.28 o 
  15   3   0       14.22       18.66      9.06 o 
  16   3   0        0.00        2.87     10.47 o 
  17   3   0       29.51       12.92     14.91 o 
   0   4   0      256.74      246.31      7.40 o 
   1   4   0     1133.15     1096.68     19.30 o 
   2   4   0      799.44      762.09     16.23 o 
   3   4   0        0.42        0.66      3.79 o 
   4   4   0      399.08      484.19     10.16 o 
   5   4   0      247.11      287.27      6.29 o 
   6   4   0       65.17       70.77      3.15 o 
   7   4   0       11.38       10.92      1.56 o 
   8   4   0        3.64       -2.43      2.43 o 
   9   4   0       27.31       25.03      3.79 o 
  10   4   0       81.51       76.33      5.51 o 
  11   4   0      230.39      237.81     13.23 o 
  12   4   0       91.75       93.15      8.29 o 
  13   4   0      154.14      143.85     10.58 o 
  14   4   0      195.41      190.32     27.86 o 
  15   4   0        0.55       -9.85      9.89 o 
  16   4   0        0.07        1.87     17.48 o 
   1   5   0        3.88        7.95      1.77 o 
   2   5   0      751.74      731.79     14.53 o 
   3   5   0       48.32       32.03      4.48 o 
   4   5   0       52.61       46.99      4.25 o 
   5   5   0      133.55      138.25      6.59 o 
   6   5   0      119.88      119.54      3.86 o 
   7   5   0       69.48       72.86      3.09 o 
   8   5   0       25.75       24.10      2.38 o 
   9   5   0      312.76      313.50      9.84 o 
  10   5   0       31.98       28.91      3.93 o 
  11   5   0       20.89       17.52      4.46 o 
  12   5   0       67.93       77.35      8.33 o 
  13   5   0        0.20        6.20      9.31 o 
  14   5   0        4.04       -4.02     10.24 o 
  15   5   0        9.51        6.42      9.61 o 
  16   5   0        0.01        5.28     10.54 o 
   0   6   0        8.48        8.40      2.85 o 
   1   6   0       20.52       18.09      2.15 o 
   2   6   0        0.00       -1.77      1.77 o 
   3   6   0       91.10      105.84      5.48 o 
   4   6   0        2.73        8.41      3.75 o 
   5   6   0        0.76        1.94      5.41 o 
   6   6   0        5.41        3.30      4.49 o 
   7   6   0        0.02       -3.63      3.63 o 
   8   6   0       19.84       18.76      2.48 o 
   9   6   0        2.35        0.79      1.81 o 
  10   6   0       47.84       48.65      4.42 o 
  11   6   0       10.64       10.39      3.79 o 
  12   6   0        1.11        0.24      4.34 o 
  13   6   0       14.37        7.44      5.43 o 
  14   6   0        0.70       -2.36      9.47 o 
  15   6   0        4.37        5.04     11.81 o 
   1   7   0       14.85       12.86      2.20 o 
   2   7   0      108.23      109.49      5.34 o 
   3   7   0       25.94       29.04      3.93 o 
   4   7   0      276.11      303.74     10.48 o 
   5   7   0        2.17        7.18      3.72 o 
   6   7   0       38.85       41.75      4.96 o 
   7   7   0        1.14       -2.46      3.76 o 
   8   7   0        9.83       13.57      3.39 o 
   9   7   0       19.69       12.61      5.54 o 
  10   7   0        2.09        1.26      4.21 o 
  11   7   0        4.55        6.92      5.30 o 
  12   7   0       21.99       20.84     11.70 o 
  13   7   0       10.16        2.42     14.68 o 
  14   7   0        0.01       -5.18     10.14 o 
   0   8   0        3.19        4.97      4.55 o 
   1   8   0       70.47       59.39      4.68 o 
   2   8   0      342.89      330.84     10.82 o 
   3   8   0      219.66      218.08      9.01 o 
   4   8   0       96.34       90.82      5.99 o 
   5   8   0       36.04       27.83      4.64 o 
   6   8   0       35.99       34.36      9.13 o 
   7   8   0        7.71        9.95      5.21 o 
   8   8   0        0.01       -6.68      6.68 o 
   9   8   0        0.06       -0.98     14.22 o 
  10   8   0       62.23       60.22     13.01 o 
  11   8   0        0.42       -9.15      9.15 o 
  12   8   0        7.70       25.27     13.85 o 
  13   8   0        0.41      -12.72     12.72 o 
   1   9   0       14.80        6.59      5.34 o 
   2   9   0        0.75       -4.06      4.90 o 
   3   9   0       10.81       17.97     11.67 o 
   4   9   0        7.00        6.66      5.67 o 
   5   9   0        1.85       -2.89      5.83 o 
   6   9   0       28.60       22.21      6.64 o 
   7   9   0       17.32       10.96      4.94 o 
   8   9   0       18.50       12.57     11.05 o 
   9   9   0        3.26       16.95      9.48 o 
  10   9   0      113.85      110.23     14.65 o 
  11   9   0        2.75        3.11     10.61 o 
  12   9   0        0.37      -11.14     11.14 o 
   0  10   0       38.22       38.59     19.29 o 
   1  10   0        8.61        6.91      4.86 o 
   2  10   0       22.82       19.12      5.48 o 
   3  10   0       14.09        8.99     11.68 o 
   4  10   0        4.08        4.58      5.58 o 
   5  10   0        5.51        4.68      6.99 o 
   6  10   0        1.08        0.68      7.06 o 
   7  10   0       14.59        3.40      6.41 o 
   8  10   0        4.03        0.60     10.84 o 
   9  10   0        2.30       20.35     14.68 o 
  10  10   0        1.38       -4.40     21.19 o 
   1  11   0       76.20       79.00     14.02 o 
   2  11   0       11.94       17.58     10.14 o 
   3  11   0        3.87       11.21      9.66 o 
   4  11   0       12.80       11.97      9.90 o 
   5  11   0        4.58        2.38      9.59 o 
   6  11   0        5.97       20.65     14.38 o 
   7  11   0       71.25       52.41     16.04 o 
   8  11   0        0.62        0.82     10.74 o 
   0  12   0       85.85       73.55     19.98 o 
   1  12   0        0.95       23.54     19.94 o 
   2  12   0        8.11        4.76     10.75 o 
   3  12   0        4.61        3.57     11.02 o 
   4  12   0        1.80        4.93     13.29 o 
   5  12   0        3.01        6.86     11.85 o 
 -17   1   1        1.82       -4.30     15.02 o 
 -16   1   1        4.36        5.40      9.54 o 
 -15   1   1        0.77      -11.20     11.20 o 
 -14   1   1       30.40       29.83      5.56 o 
 -13   1   1       29.43       31.43      5.67 o 
 -12   1   1       63.17       55.68      5.19 o 
 -11   1   1      735.92      756.63     18.80 o 
 -10   1   1       26.33       27.02      5.52 o 
  -9   1   1      208.69      226.04      8.39 o 
  -8   1   1        3.31       -3.36      4.25 o 
  -7   1   1       33.45       26.15      5.71 o 
  -6   1   1       38.05       37.81      4.50 o 
  -5   1   1      265.67      235.48      7.53 o 
  -4   1   1      461.89      396.08      9.52 o 
  -3   1   1      411.64      381.93      7.56 o 
  -2   1   1      326.97      321.97      6.25 o 
  -1   1   1      572.10      538.12      9.27 o 
   0   1   1       48.49       51.26      2.46 o 
   1   1   1       17.54       19.00      1.37 o 
   2   1   1     1851.96     1648.37     18.31 o 
   3   1   1      344.22      318.20      4.79 o 
   4   1   1        4.96        2.22      1.43 o 
   5   1   1      763.21      766.31     13.68 o 
   6   1   1        0.03        5.27      1.96 o 
   7   1   1     1025.38     1141.98     17.45 o 
   8   1   1        0.57       -0.88      1.92 o 
   9   1   1      316.72      341.74      7.26 o 
  10   1   1        1.14        2.04      2.10 o 
  11   1   1       46.45       44.57      3.11 o 
  12   1   1       70.64       63.85      4.05 o 
  13   1   1       98.71      102.47      5.64 o 
  14   1   1        8.72       12.32      3.54 o 
  15   1   1        0.29        6.85      6.81 o 
  16   1   1        4.84       12.19      6.65 o 
  17   1   1       10.65       15.03      9.79 o 
 -17   2   1        0.14        5.08     14.72 o 
 -16   2   1        1.62       -4.69     13.17 o 
 -15   2   1       17.72       16.87     11.31 o 
 -14   2   1       21.16       27.56      8.46 o 
 -13   2   1        7.23        7.90      7.82 o 
 -12   2   1        0.18       -1.28      4.44 o 
 -11   2   1      820.33      837.69     23.23 o 
 -10   2   1       18.35       20.50      5.42 o 
  -9   2   1       17.76       23.92      4.28 o 
  -8   2   1       83.65      101.25      6.67 o 
  -7   2   1       26.55       31.59      3.92 o 
  -6   2   1        8.35        9.42      3.96 o 
  -5   2   1        7.73       13.47      3.65 o 
  -4   2   1     2739.04     2719.58     59.94 o 
  -3   2   1     3451.98     3310.29     51.40 o 
  -2   2   1      783.13      798.67     15.73 o 
  -1   2   1     5092.00     4492.92     85.39 o 
   0   2   1    22778.91    20304.74    303.21 o 
   1   2   1     1254.76     1174.12     16.02 o 
   2   2   1        6.56        5.26      1.19 o 
   3   2   1        0.08        1.32      1.24 o 
   4   2   1        6.33        3.45      1.53 o 
   5   2   1       82.09       93.27      2.77 o 
   6   2   1      406.83      431.14      8.01 o 
   7   2   1      353.25      378.97      7.92 o 
   8   2   1      805.89      848.53     15.17 o 
   9   2   1      110.10      120.21      4.04 o 
  10   2   1      353.82      364.14      9.85 o 
  11   2   1      118.14      124.60      5.36 o 
  12   2   1       42.05       39.94      5.35 o 
  13   2   1       19.95       23.88      6.06 o 
  14   2   1        2.11        4.23     10.03 o 
  15   2   1       13.12       11.31      6.49 o 
  16   2   1       14.24        6.72      6.99 o 
  17   2   1       20.18       15.02      7.56 o 
 -17   3   1        0.03       10.83     10.67 o 
 -16   3   1        0.03      -14.73     20.85 o 
 -15   3   1       63.12       48.78      9.71 o 
 -14   3   1       30.82       28.89      6.87 o 
 -13   3   1       41.72       38.38     10.45 o 
 -12   3   1       26.11       32.92      9.35 o 
 -11   3   1      407.58      419.06     23.01 o 
 -10   3   1      241.83      259.19     15.67 o 
  -9   3   1       71.22       81.81      7.20 o 
  -8   3   1       10.45        7.35      4.43 o 
  -7   3   1       88.09       88.16      6.41 o 
  -6   3   1      273.27      273.70      6.70 o 
  -5   3   1      457.33      433.55     13.82 o 
  -4   3   1      765.21      689.16     14.54 o 
  -3   3   1       15.69       19.92      3.14 o 
  -2   3   1        6.80        7.02      3.12 o 
  -1   3   1     1627.29     1579.41     26.52 o 
   0   3   1     1699.20     1597.78     24.83 o 
   1   3   1        8.10        8.71      1.97 o 
   2   3   1     2402.91     2274.87     31.58 o 
   3   3   1      567.72      552.42      8.33 o 
   4   3   1       13.68       14.28      1.71 o 
   5   3   1        1.52        0.80      1.80 o 
   6   3   1        4.33        7.52      1.60 o 
   7   3   1      274.40      278.59      6.93 o 
   8   3   1      961.61     1021.04     19.18 o 
   9   3   1       70.53       82.07      4.84 o 
  10   3   1      245.64      244.44      8.17 o 
  11   3   1       94.77       96.04      5.38 o 
  12   3   1      244.22      244.40     12.37 o 
  13   3   1       39.45       36.94      7.60 o 
  14   3   1       29.37       11.84      6.39 o 
  15   3   1        3.87       -3.63      9.58 o 
  16   3   1       40.82       33.37     10.63 o 
 -16   4   1        5.81       12.54     12.57 o 
 -15   4   1        1.34       -9.00      9.84 o 
 -14   4   1       67.12       65.68      8.99 o 
 -13   4   1      122.44      108.07      9.89 o 
 -12   4   1       36.35       23.94      8.61 o 
 -11   4   1      471.87      466.95     29.97 o 
 -10   4   1      105.16      109.38      7.59 o 
  -9   4   1        1.14       -2.94      5.42 o 
  -8   4   1       18.63       18.89      4.61 o 
  -7   4   1      190.55      194.91      5.92 o 
  -6   4   1      570.29      617.86     15.20 o 
  -5   4   1      666.27      659.25     15.45 o 
  -4   4   1      240.79      224.60      7.40 o 
  -3   4   1     2595.24     2652.93     42.62 o 
  -2   4   1      421.00      487.52     10.40 o 
  -1   4   1      253.92      240.83      5.82 o 
   0   4   1      741.58      708.40     17.87 o 
   1   4   1     1144.15     1114.72     23.97 o 
   2   4   1     1802.02     1807.55     27.48 o 
   3   4   1     1285.82     1243.99     22.00 o 
   4   4   1      463.74      480.43      8.80 o 
   5   4   1       22.83       20.70      1.74 o 
   6   4   1        0.51        3.85      1.86 o 
   7   4   1        8.84       10.86      1.88 o 
   8   4   1     1084.63     1078.10     26.12 o 
   9   4   1      132.00      129.07      5.66 o 
  10   4   1      147.21      164.34      6.90 o 
  11   4   1      341.58      360.88     12.51 o 
  12   4   1        9.63       12.50     10.05 o 
  13   4   1       34.73       25.85      6.48 o 
  14   4   1       37.19       49.41      9.68 o 
  15   4   1       17.79       27.12     10.79 o 
  16   4   1        1.74        5.18     10.25 o 
 -16   5   1        0.00       -6.99     13.07 o 
 -15   5   1        2.43       11.42     10.43 o 
 -14   5   1       31.43       38.76     11.96 o 
 -13   5   1      238.71      285.09     19.88 o 
 -12   5   1      132.99      124.39      9.38 o 
 -11   5   1        9.11       11.62      4.61 o 
 -10   5   1       72.03       65.21      5.17 o 
  -9   5   1       19.44       12.24      7.43 o 
  -8   5   1      604.01      617.65     19.94 o 
  -7   5   1       21.29       17.89      4.55 o 
  -6   5   1       27.82       29.13      3.90 o 
  -5   5   1       32.06       23.96      4.78 o 
  -4   5   1      270.32      253.41      6.28 o 
  -3   5   1     1268.34     1342.78     27.89 o 
  -2   5   1       72.30       71.36      5.49 o 
  -1   5   1       60.96       67.57      4.61 o 
   0   5   1      689.42      667.72     13.14 o 
   1   5   1      677.48      739.86     15.55 o 
   2   5   1      431.42      486.92      9.65 o 
   3   5   1      444.54      413.70      9.88 o 
   4   5   1       71.37       57.38      3.94 o 
   5   5   1      309.14      287.89      7.57 o 
   6   5   1      258.02      271.83      6.80 o 
   7   5   1       65.95       69.88      3.10 o 
   8   5   1       42.97       40.40      2.45 o 
   9   5   1      425.08      435.49     10.83 o 
  10   5   1      830.33      886.89     18.57 o 
  11   5   1       54.17       58.18      5.19 o 
  12   5   1        4.48        3.62      3.96 o 
  13   5   1        5.54        6.45      9.43 o 
  14   5   1        1.66        4.76      8.93 o 
  15   5   1        2.96        2.55      6.19 o 
 -15   6   1        9.24        1.24     15.11 o 
 -14   6   1       54.19       58.85     13.31 o 
 -13   6   1        9.98       11.39      8.74 o 
 -12   6   1       85.71       90.67     14.42 o 
 -11   6   1       14.29       14.13      5.28 o 
 -10   6   1       13.14       13.66      3.55 o 
  -9   6   1      185.71      173.06      9.01 o 
  -8   6   1        5.80        7.39      1.79 o 
  -7   6   1       10.04       11.12      3.20 o 
  -6   6   1      101.76      104.62      7.00 o 
  -5   6   1      546.67      556.42     15.61 o 
  -4   6   1        1.06        8.73      4.68 o 
  -3   6   1      346.12      377.71     13.68 o 
  -2   6   1      958.74      959.16     23.40 o 
  -1   6   1      976.72     1028.62     24.78 o 
   0   6   1      368.86      376.63      9.95 o 
   1   6   1        2.28        1.95      2.80 o 
   2   6   1      789.87      806.90     16.14 o 
   3   6   1      841.12      879.94     20.24 o 
   4   6   1        1.90       -0.76      3.12 o 
   5   6   1        3.23        0.73      2.96 o 
   6   6   1       93.75       89.48      4.65 o 
   7   6   1        6.97        3.48      3.59 o 
   8   6   1       73.37       75.38      4.19 o 
   9   6   1       22.35       19.10      2.76 o 
  10   6   1      522.37      542.90     17.11 o 
  11   6   1        0.18        4.52      3.54 o 
  12   6   1        0.07       -4.94      5.09 o 
  13   6   1       16.36        8.72      6.73 o 
  14   6   1      116.72      151.60     26.90 o 
  15   6   1       29.26       32.90     15.55 o 
 -14   7   1        1.04        6.77     12.05 o 
 -13   7   1       96.46      112.46     15.96 o 
 -12   7   1       29.07       42.13     11.08 o 
 -11   7   1       17.75       20.99     13.13 o 
 -10   7   1      145.80      154.40     13.14 o 
  -9   7   1       40.21       38.76      8.39 o 
  -8   7   1       62.26       62.65      6.50 o 
  -7   7   1       35.48       32.31      6.11 o 
  -6   7   1       87.49       92.62      7.18 o 
  -5   7   1       18.95       14.16      5.61 o 
  -4   7   1      192.40      189.31      9.02 o 
  -3   7   1       37.19       45.04      5.56 o 
  -2   7   1       13.47       17.17      4.83 o 
  -1   7   1       81.96       85.40      6.46 o 
   0   7   1        7.00        7.11      2.44 o 
   1   7   1      171.25      178.43      8.06 o 
   2   7   1       15.66       12.72      2.92 o 
   3   7   1      108.02      110.24      5.99 o 
   4   7   1       55.71       52.00      4.57 o 
   5   7   1       47.25       60.28      4.51 o 
   6   7   1      130.71      133.81      7.73 o 
   7   7   1      341.24      361.94     11.47 o 
   8   7   1       72.60       83.59      6.69 o 
   9   7   1       46.85       41.25      4.43 o 
  10   7   1      292.23      353.67     20.00 o 
  11   7   1        9.74       13.69      5.71 o 
  12   7   1        2.90       -4.11     14.98 o 
  13   7   1        0.71       -4.27     10.17 o 
  14   7   1        8.02        2.06     11.75 o 
 -13   8   1       22.28       11.43     17.93 o 
 -12   8   1       13.16       17.77     24.52 o 
 -11   8   1       78.80       81.32     15.70 o 
 -10   8   1        1.48        2.31     21.07 o 
  -9   8   1        0.64       -6.51      8.61 o 
  -8   8   1        1.90       -3.74      6.75 o 
  -7   8   1       25.69       15.16      8.18 o 
  -6   8   1       27.50       17.46      8.32 o 
  -5   8   1       80.07       86.35      9.25 o 
  -4   8   1      141.93      158.86      9.03 o 
  -3   8   1       68.25       77.10      6.31 o 
  -2   8   1       19.65       16.59      4.17 o 
  -1   8   1       37.63       48.37      3.03 o 
   0   8   1       30.23       43.59      4.51 o 
   1   8   1      107.39      125.18      5.63 o 
   2   8   1      306.63      334.42      9.75 o 
   3   8   1       51.94       60.57      5.41 o 
   4   8   1       29.65       25.83      4.51 o 
   5   8   1       32.24       28.57      4.56 o 
   6   8   1        1.09        3.04      4.26 o 
   7   8   1        0.03       -4.18      4.78 o 
   8   8   1       30.51       30.49      5.71 o 
   9   8   1      112.47      132.16     19.18 o 
  10   8   1        0.46        0.83     20.35 o 
  11   8   1       32.68       21.19     16.27 o 
  12   8   1        6.73        0.17     10.44 o 
  13   8   1       41.38       45.83     13.54 o 
 -12   9   1        1.78        8.12     12.64 o 
 -11   9   1        2.49        5.03     12.17 o 
 -10   9   1        7.32        6.88     10.90 o 
  -9   9   1        0.05       -1.86     13.43 o 
  -8   9   1        1.13        6.46     12.30 o 
  -7   9   1      101.08      105.06      9.65 o 
  -6   9   1       14.76       13.12      6.39 o 
  -5   9   1       11.09       12.64      5.74 o 
  -4   9   1      230.92      255.01     13.76 o 
  -3   9   1       90.76      100.16      8.56 o 
  -2   9   1        0.53       -3.45      3.57 o 
  -1   9   1       10.98       14.94      4.97 o 
   0   9   1      128.35      135.63      8.78 o 
   1   9   1      161.85      166.15      7.62 o 
   2   9   1       67.60       61.88      4.08 o 
   3   9   1        0.35       -2.93      8.98 o 
   4   9   1       85.25       86.35      8.20 o 
   5   9   1       25.77       38.30      5.51 o 
   6   9   1        1.23       -6.26      6.26 o 
   7   9   1        8.39       14.16      5.03 o 
   8   9   1        9.28       10.71      8.18 o 
   9   9   1        3.33        1.40     18.27 o 
  10   9   1       47.96       54.04     11.17 o 
  11   9   1       23.70       10.31     10.02 o 
  12   9   1        0.13       -6.06     10.86 o 
 -10  10   1        0.39        2.09     14.68 o 
  -9  10   1        0.07       18.35     14.26 o 
  -8  10   1       10.80       24.18     14.04 o 
  -7  10   1        5.92        4.17      7.19 o 
  -6  10   1        5.35        4.03      7.68 o 
  -5  10   1        0.26        1.68      5.98 o 
  -4  10   1       36.95       36.71      7.54 o 
  -3  10   1        0.32        3.79      4.73 o 
  -2  10   1        0.10       -0.35      5.22 o 
  -1  10   1       89.51       76.74      7.39 o 
   0  10   1       48.53       71.30      7.10 o 
   1  10   1        7.74       17.84      2.99 o 
   2  10   1       13.41       15.97      5.30 o 
   3  10   1        5.15        0.26      8.84 o 
   4  10   1       24.94       24.72      7.59 o 
   5  10   1        8.82        6.40      5.31 o 
   6  10   1       15.31       10.72      6.11 o 
   7  10   1        3.66        1.62      8.77 o 
   8  10   1        1.53        0.10     10.86 o 
   9  10   1       12.88       14.52      8.16 o 
  10  10   1        0.33        5.81     10.31 o 
  -8  11   1        0.14       -5.83     22.78 o 
  -7  11   1       11.90       23.77     10.99 o 
  -6  11   1        2.44        4.41      9.60 o 
  -5  11   1        2.39        8.26     11.78 o 
  -4  11   1        0.39        9.46     10.93 o 
  -3  11   1       14.70        7.61      8.51 o 
  -2  11   1        1.21       -8.58     10.94 o 
  -1  11   1        1.75       -5.60     17.63 o 
   0  11   1        0.13       -2.79     10.07 o 
   1  11   1       14.39       13.44      9.32 o 
   2  11   1        0.24        3.29      9.35 o 
   3  11   1        3.35       12.33     23.80 o 
   4  11   1        9.64       11.67     16.91 o 
   5  11   1        2.49        3.72     11.40 o 
   6  11   1        0.16       -4.09     21.19 o 
   7  11   1        2.22       -4.87      9.36 o 
   8  11   1        0.79       17.23     11.34 o 
  -5  12   1        0.13       17.25     12.17 o 
  -4  12   1        1.66        7.95     11.00 o 
  -3  12   1        1.31       18.84     12.29 o 
  -2  12   1        3.89        6.09     10.67 o 
  -1  12   1        0.04      -10.40     10.73 o 
   0  12   1        4.55       14.54     11.96 o 
   1  12   1       16.43       16.78     11.01 o 
   2  12   1        0.19       -0.64     10.60 o 
   3  12   1        0.78       -8.45      9.54 o 
   4  12   1        1.63        0.31     10.44 o 
   5  12   1        0.12        2.82     11.83 o 
 -17   0   2       41.26       24.59     16.95 o 
 -16   0   2       80.96       83.16     17.71 o 
 -15   0   2       66.28       60.83     21.56 o 
 -14   0   2      325.58      357.37     27.77 o 
 -13   0   2       65.98       65.82      4.51 o 
 -12   0   2        1.79       -1.98      5.12 o 
 -11   0   2      777.31      778.64     25.22 o 
 -10   0   2      332.61      308.30     12.01 o 
  -9   0   2       20.51       18.81      2.83 o 
  -8   0   2       55.68       53.51      4.73 o 
  -7   0   2       36.47       31.86      5.67 o 
  -6   0   2      183.56      199.91      6.71 o 
  -5   0   2      535.02      604.29     15.85 o 
  -4   0   2    11461.30    10774.88    210.12 o 
  -3   0   2    32411.94    30740.83    700.06 o 
  -2   0   2    23385.23    21717.64    349.30 o 
  -1   0   2     4038.94     3872.17     65.81 o 
   0   0   2     1339.87     1334.12     31.63 o 
   1   0   2     1686.96     1682.33     31.60 o 
   2   0   2      175.52      194.43      3.89 o 
   3   0   2        2.35        4.61      1.79 o 
   4   0   2      479.46      495.82      9.94 o 
   5   0   2     5881.73     6334.39     98.75 o 
   6   0   2     2546.93     2878.26     68.03 o 
   7   0   2      532.95      513.52     13.69 o 
   8   0   2      268.10      273.30      8.41 o 
   9   0   2      541.93      520.97     14.01 o 
  10   0   2      465.11      454.40     13.57 o 
  11   0   2      267.66      245.21     10.66 o 
  12   0   2      261.01      267.29     10.80 o 
  13   0   2      155.20      139.96     17.26 o 
  14   0   2       81.23       82.94      8.51 o 
  15   0   2       95.42      106.31     20.81 o 
  16   0   2       10.01       -3.86     16.19 o 
  17   0   2       31.80       19.22     21.56 o 
 -17   1   2       11.98        4.69     13.47 o 
 -16   1   2        1.37       -9.26      9.26 o 
 -15   1   2        2.31        4.16      4.28 o 
 -14   1   2       35.65       32.20      3.65 o 
 -13   1   2      208.59      215.93      8.57 o 
 -12   1   2       17.00        3.77      4.14 o 
 -11   1   2     1279.94     1314.62     29.44 o 
 -10   1   2      379.26      375.56     10.43 o 
  -9   1   2      167.88      169.14      6.56 o 
  -8   1   2      359.82      354.05      9.17 o 
  -7   1   2      150.45      157.41      5.33 o 
  -6   1   2       70.70       80.93      4.31 o 
  -5   1   2        0.95        3.03      2.13 o 
  -4   1   2       88.82       83.10      3.79 o 
  -3   1   2       91.87       84.80      2.87 o 
  -2   1   2       23.91       24.81      1.77 o 
  -1   1   2    11776.46    10760.95    148.87 o 
   0   1   2      221.96      233.87      3.42 o 
   1   1   2       45.81       43.09      1.35 o 
   2   1   2     1411.38     1385.31     15.18 o 
   3   1   2     2585.87     2433.31     25.45 o 
   4   1   2     1125.90     1061.43     13.21 o 
   5   1   2     2789.12     2859.99     34.64 o 
   6   1   2     1312.17     1296.69     19.60 o 
   7   1   2     1995.22     2020.61     36.57 o 
   8   1   2      334.99      328.96      7.13 o 
   9   1   2       82.49       78.12      3.54 o 
  10   1   2       95.47       94.48      3.98 o 
  11   1   2        1.07        3.59      2.58 o 
  12   1   2      450.25      413.72     10.59 o 
  13   1   2       14.26        1.73      5.27 o 
  14   1   2       48.16       46.00      5.06 o 
  15   1   2       32.46       35.86      6.81 o 
  16   1   2      105.11      122.00     10.46 o 
 -17   2   2       38.52       40.15     12.04 o 
 -16   2   2       52.66       53.82     15.27 o 
 -15   2   2      102.40      113.42     14.26 o 
 -14   2   2      106.72      107.26      9.27 o 
 -13   2   2       55.03       54.01      6.64 o 
 -12   2   2        0.31       -2.72      7.12 o 
 -11   2   2       42.30       35.63      6.32 o 
 -10   2   2       19.52       19.06      6.02 o 
  -9   2   2        1.47       -4.63      5.55 o 
  -8   2   2       13.35       19.25      4.48 o 
  -7   2   2       49.27       40.77      5.04 o 
  -6   2   2      507.02      543.39     15.33 o 
  -5   2   2      289.00      270.36      6.48 o 
  -4   2   2        2.17       15.16      5.49 o 
  -3   2   2     8904.08     8354.14    139.32 o 
  -2   2   2        6.65        4.98      1.71 o 
  -1   2   2     6492.06     6070.01     77.02 o 
   0   2   2     1496.80     1381.59     19.41 o 
   1   2   2        9.72       14.20      1.52 o 
   2   2   2      810.02      837.54      9.88 o 
   3   2   2      498.20      514.28      9.76 o 
   4   2   2      320.81      321.32      4.65 o 
   5   2   2        4.45        5.60      1.65 o 
   6   2   2       36.58       35.72      2.96 o 
   7   2   2        6.12        3.49      2.33 o 
   8   2   2      364.34      362.77      7.82 o 
   9   2   2      202.60      194.24      5.93 o 
  10   2   2      324.60      328.93      8.70 o 
  11   2   2      795.67      829.70     17.71 o 
  12   2   2       64.38       68.46      4.62 o 
  13   2   2       44.49       41.32      3.75 o 
  14   2   2       11.30       12.73      7.75 o 
  15   2   2       15.29       23.81      6.94 o 
  16   2   2        4.62       -0.28      6.25 o 
 -17   3   2       12.03       18.83     10.68 o 
 -16   3   2       28.10       28.67     12.48 o 
 -15   3   2       15.20        4.34      9.61 o 
 -14   3   2        2.25       13.12     10.06 o 
 -13   3   2        0.23       -1.74      9.51 o 
 -12   3   2      417.41      439.57     24.55 o 
 -11   3   2       10.06        4.02      5.21 o 
 -10   3   2      111.90      106.80      9.63 o 
  -9   3   2        0.03        8.15      4.71 o 
  -8   3   2      632.51      664.48     18.55 o 
  -7   3   2      675.96      643.51     13.80 o 
  -6   3   2      670.02      679.02     16.70 o 
  -5   3   2       69.30       93.11      5.03 o 
  -4   3   2       43.39       47.64      3.12 o 
  -3   3   2      398.27      369.39      7.94 o 
  -2   3   2     1476.24     1399.97     24.12 o 
  -1   3   2      164.43      180.16      5.05 o 
   0   3   2     1585.57     1485.06     21.86 o 
   1   3   2     1173.50     1156.42     17.36 o 
   2   3   2      240.00      228.67      4.75 o 
   3   3   2      276.30      232.03      4.43 o 
   4   3   2      151.16      142.29      3.57 o 
   5   3   2      142.62      141.99      3.08 o 
   6   3   2     1069.44     1053.15     14.25 o 
   7   3   2      263.64      249.08      5.26 o 
   8   3   2        5.40        6.65      2.32 o 
   9   3   2        3.16        0.11      2.66 o 
  10   3   2      239.70      234.70      8.37 o 
  11   3   2      242.39      227.28     12.18 o 
  12   3   2       22.35       21.06      4.94 o 
  13   3   2       22.49       17.38      8.55 o 
  14   3   2       12.02       17.84      8.87 o 
  15   3   2       45.50       55.57      8.46 o 
  16   3   2        1.09       -3.02     12.47 o 
 -16   4   2       90.10      103.19     16.13 o 
 -15   4   2        1.20        0.53     21.15 o 
 -14   4   2        2.00       -4.34     10.50 o 
 -13   4   2        7.40       16.74      8.70 o 
 -12   4   2       46.24       51.20     10.56 o 
 -11   4   2       16.25       29.85      8.06 o 
 -10   4   2       42.74       39.39      5.94 o 
  -9   4   2       50.09       47.87      8.14 o 
  -8   4   2       80.33       85.70      6.19 o 
  -7   4   2        0.29       -1.28      4.79 o 
  -6   4   2      103.50      133.29      6.17 o 
  -5   4   2      407.94      439.69      8.79 o 
  -4   4   2      400.02      384.94     13.04 o 
  -3   4   2      135.62      123.07      3.91 o 
  -2   4   2      567.89      533.76     11.04 o 
  -1   4   2     1735.11     1648.42     25.75 o 
   0   4   2       10.38       12.88      2.26 o 
   1   4   2      670.44      733.20     12.93 o 
   2   4   2      279.68      278.16      5.59 o 
   3   4   2      808.48      869.82     12.94 o 
   4   4   2       26.02       25.63      2.46 o 
   5   4   2        0.19       -0.83      2.09 o 
   6   4   2      212.49      211.77      5.11 o 
   7   4   2       26.11       25.68      2.37 o 
   8   4   2        8.84        7.71      2.49 o 
   9   4   2      184.88      177.40      6.66 o 
  10   4   2     1253.93     1277.72     25.39 o 
  11   4   2      234.04      211.16      7.92 o 
  12   4   2        3.99        4.89      4.47 o 
  13   4   2        0.71       -2.51      5.07 o 
  14   4   2       26.76       36.82     10.37 o 
  15   4   2       28.63       38.36     10.19 o 
  16   4   2       43.10       37.43      8.38 o 
 -16   5   2        5.54       -3.02     11.59 o 
 -15   5   2       22.90       22.82     10.00 o 
 -14   5   2       37.04       57.61     12.07 o 
 -13   5   2       24.30       27.64     13.17 o 
 -12   5   2       51.16       73.25     12.16 o 
 -11   5   2       43.82       55.91      9.80 o 
 -10   5   2        1.54       -0.28     10.74 o 
  -9   5   2       70.11       66.06      7.00 o 
  -8   5   2       51.30       55.41      7.57 o 
  -7   5   2       39.56       39.57      5.68 o 
  -6   5   2        8.28        5.46      2.05 o 
  -5   5   2       27.49       28.32      3.22 o 
  -4   5   2       75.97       92.86      4.17 o 
  -3   5   2        9.79        9.37      2.46 o 
  -2   5   2      173.31      169.90      5.81 o 
  -1   5   2        0.17       -2.09      2.09 o 
   0   5   2      441.18      534.42     10.92 o 
   1   5   2      441.94      460.65      9.60 o 
   2   5   2       37.10       31.57      2.43 o 
   3   5   2      159.52      168.02      4.29 o 
   4   5   2      175.99      157.71      4.92 o 
   5   5   2      143.66      155.18      5.68 o 
   6   5   2       84.95       90.45      4.00 o 
   7   5   2      450.44      449.24      9.96 o 
   8   5   2       99.54       98.56      4.07 o 
   9   5   2       60.16       57.77      3.85 o 
  10   5   2        4.90        0.75      3.31 o 
  11   5   2        2.30       -0.05      3.99 o 
  12   5   2        0.29       -0.79      4.56 o 
  13   5   2        2.52        0.78      7.32 o 
  14   5   2        0.42        4.96      7.92 o 
  15   5   2        2.01        9.19      8.25 o 
 -15   6   2       15.88       14.22     10.38 o 
 -14   6   2       14.29       13.22     10.63 o 
 -13   6   2        8.49       11.74     11.09 o 
 -12   6   2        3.45       13.96     14.53 o 
 -11   6   2        1.30       12.84     12.11 o 
 -10   6   2        0.99        6.36     19.71 o 
  -9   6   2        0.01       -3.68      3.68 o 
  -8   6   2        0.00        5.31      5.68 o 
  -7   6   2        0.85       -1.22      1.72 o 
  -6   6   2       16.37       19.80      5.85 o 
  -5   6   2       35.46       38.51      3.23 o 
  -4   6   2       27.14       30.02      3.23 o 
  -3   6   2        8.25       10.19      2.49 o 
  -2   6   2       13.66       19.91      2.96 o 
  -1   6   2       14.62       19.42      2.18 o 
   0   6   2       33.87       47.16      6.53 o 
   1   6   2       33.48       29.86      3.89 o 
   2   6   2        0.89        0.13      2.54 o 
   3   6   2        3.83       -0.26      1.32 o 
   4   6   2        1.06       -3.12      3.12 o 
   5   6   2       32.25       36.46      4.28 o 
   6   6   2        5.24        9.35      3.15 o 
   7   6   2        0.14        1.97      3.37 o 
   8   6   2      125.93      126.08      6.13 o 
   9   6   2       14.96       14.33      3.58 o 
  10   6   2        0.27       -0.19      3.56 o 
  11   6   2       11.67        7.12      5.49 o 
  12   6   2        8.59       11.69      9.16 o 
  13   6   2       11.94       10.48      6.85 o 
  14   6   2        1.38        0.14     10.60 o 
 -14   7   2        5.82       -6.80     10.74 o 
 -13   7   2        5.98       11.93      9.59 o 
 -12   7   2        0.02        4.87     11.37 o 
 -11   7   2       12.36       10.89     11.16 o 
 -10   7   2        0.71       -1.51     10.41 o 
  -9   7   2        0.34        0.43      2.44 o 
  -8   7   2       32.14       22.04      3.16 o 
  -7   7   2       65.18       64.85      6.03 o 
  -6   7   2       66.91       72.61      6.76 o 
  -5   7   2        1.29        2.38      4.64 o 
  -4   7   2        0.01        1.81      4.64 o 
  -3   7   2        0.00        0.19      4.36 o 
  -2   7   2       70.84       74.85      6.45 o 
  -1   7   2       34.09       32.74      2.74 o 
   0   7   2       62.30       70.22      4.40 o 
   1   7   2       17.43       15.38      3.63 o 
   2   7   2      267.32      280.13      8.26 o 
   3   7   2      127.54      117.31      4.96 o 
   4   7   2       33.32       33.78      4.77 o 
   5   7   2       15.83       16.93      3.55 o 
   6   7   2        3.37        0.79      3.49 o 
   7   7   2       79.05       69.26      4.93 o 
   8   7   2       46.48       52.38      4.37 o 
   9   7   2      152.57      161.94     10.39 o 
  10   7   2       29.72       39.46      9.38 o 
  11   7   2       14.96       14.13      7.22 o 
  12   7   2        0.10        2.81      9.23 o 
  13   7   2        0.03       -1.74     10.86 o 
  14   7   2        3.11       18.85     11.20 o 
 -13   8   2       10.68      -10.48     12.16 o 
 -12   8   2        6.86       -7.16     10.23 o 
 -11   8   2        2.09       19.34     14.27 o 
 -10   8   2       16.40       10.05      9.80 o 
  -9   8   2       46.18       36.63     10.05 o 
  -8   8   2       18.44       15.65      2.95 o 
  -7   8   2        8.29        4.39      8.45 o 
  -6   8   2       29.37       26.28      8.18 o 
  -5   8   2      267.06      257.54     15.60 o 
  -4   8   2       31.57       23.69      5.62 o 
  -3   8   2        6.38        8.26      5.02 o 
  -2   8   2        4.38        1.96      5.09 o 
  -1   8   2      484.58      491.47     16.55 o 
   0   8   2      144.21      140.42      6.57 o 
   1   8   2       80.19       91.81      5.58 o 
   2   8   2       57.36       62.19      4.62 o 
   3   8   2       11.20        5.51      3.00 o 
   4   8   2        0.03       -1.89      3.80 o 
   5   8   2       19.54       19.28      4.77 o 
   6   8   2        6.13        8.01      4.69 o 
   7   8   2       16.24       10.76      4.92 o 
   8   8   2       35.86       38.47      7.68 o 
   9   8   2      129.26      138.41     14.55 o 
  10   8   2       29.06       24.94      9.39 o 
  11   8   2        5.69       -0.01      9.09 o 
  12   8   2        0.15       15.05     10.85 o 
 -12   9   2        7.48       21.01     16.60 o 
 -11   9   2        0.89       -0.84     10.05 o 
 -10   9   2       16.43       15.26     11.23 o 
  -9   9   2        2.34       -6.00      9.48 o 
  -8   9   2       24.18       12.48      7.70 o 
  -7   9   2        0.17       -8.18      8.74 o 
  -6   9   2        1.23        0.31      8.15 o 
  -5   9   2       33.72       36.14     10.56 o 
  -4   9   2       93.32       78.65     10.48 o 
  -3   9   2        0.60       -3.87      7.65 o 
  -2   9   2        8.00        6.86      7.68 o 
  -1   9   2       34.42       33.54      8.53 o 
   0   9   2       20.62       21.25      5.29 o 
   1   9   2       22.15       21.91      2.33 o 
   2   9   2        2.70        3.37      3.39 o 
   3   9   2       36.34       24.54      5.43 o 
   4   9   2       25.70       18.29      5.83 o 
   5   9   2       13.46        6.95      4.97 o 
   6   9   2       14.05       12.49      4.91 o 
   7   9   2       47.58       36.92      6.12 o 
   8   9   2        8.83        3.60      9.98 o 
   9   9   2        0.62       -5.86      9.46 o 
  10   9   2       47.33       48.16     11.18 o 
  11   9   2        3.29       18.02     12.65 o 
 -10  10   2        7.76        6.92     13.24 o 
  -9  10   2        2.56       -1.25     10.38 o 
  -8  10   2        0.84       -1.96      8.21 o 
  -7  10   2        1.43        3.47      9.90 o 
  -6  10   2        4.92        4.94      6.02 o 
  -5  10   2        3.23        0.74      6.02 o 
  -4  10   2       21.20       22.08      6.83 o 
  -3  10   2       51.66       45.72      7.08 o 
  -2  10   2        6.43       21.18      6.09 o 
  -1  10   2       49.45       59.75      7.37 o 
   0  10   2       41.25       44.74      3.49 o 
   1  10   2        0.03        1.17      3.44 o 
   2  10   2       42.96       42.02      4.92 o 
   3  10   2        1.47        4.30      6.35 o 
   4  10   2        0.98        8.40      6.55 o 
   5  10   2        2.01       -0.92      6.29 o 
   6  10   2        1.19        0.74      7.66 o 
   7  10   2        7.25       15.97     10.33 o 
   8  10   2        5.03        5.25     11.50 o 
   9  10   2       14.83        7.95      9.10 o 
  10  10   2       12.09       10.10     12.98 o 
  -8  11   2        0.33        9.20      9.12 o 
  -7  11   2       17.30       25.72     12.83 o 
  -6  11   2        0.10       -4.90     17.18 o 
  -5  11   2        0.27      -13.85     13.85 o 
  -4  11   2       15.10        7.25     12.90 o 
  -3  11   2        8.90       10.96     11.22 o 
  -2  11   2       59.06       67.26     15.32 o 
  -1  11   2        6.63        5.19     12.07 o 
   0  11   2        0.01       -0.40     10.54 o 
   1  11   2        9.77       16.01      9.56 o 
   2  11   2        4.47        8.45      8.66 o 
   3  11   2        7.62        2.27      9.01 o 
   4  11   2       47.83       39.60     18.76 o 
   5  11   2       11.44        1.96     10.48 o 
   6  11   2        9.38        4.89     11.05 o 
   7  11   2       12.03       19.91     12.43 o 
  -4  12   2        9.41       10.03     11.34 o 
  -3  12   2       11.58       12.26     11.04 o 
  -2  12   2       10.91        5.86     10.69 o 
  -1  12   2        0.02        1.23      9.59 o 
   0  12   2       20.33       18.57     12.26 o 
   1  12   2        0.01      -19.94     19.94 o 
   2  12   2        0.28      -11.95     12.22 o 
   3  12   2        1.36        1.74     10.14 o 
   4  12   2        2.29       -8.92     10.14 o 
 -17   1   3        8.25        2.29     10.35 o 
 -16   1   3        0.69        3.13      9.23 o 
 -15   1   3        7.31        4.62      9.99 o 
 -14   1   3        0.46       -2.88      3.59 o 
 -13   1   3      250.97      268.94     11.71 o 
 -12   1   3      162.78      157.26      8.88 o 
 -11   1   3      109.22      104.48      6.36 o 
 -10   1   3        4.21       -0.20      3.03 o 
  -9   1   3       11.52       13.76      3.95 o 
  -8   1   3       19.09       19.30      3.93 o 
  -7   1   3        1.07        0.16      3.04 o 
  -6   1   3      166.92      205.52      5.50 o 
  -5   1   3      583.43      632.55     11.66 o 
  -4   1   3        2.83        2.53      2.16 o 
  -3   1   3       98.83      103.88      3.08 o 
  -2   1   3       36.97       30.89      1.93 o 
  -1   1   3      513.04      474.57      6.95 o 
   0   1   3      808.96      763.96     11.78 o 
   1   1   3       51.14       53.62      1.57 o 
   2   1   3      554.43      542.32      7.07 o 
   3   1   3      755.26      758.47      9.59 o 
   4   1   3       40.93       42.68      1.66 o 
   5   1   3      408.45      451.37      6.31 o 
   6   1   3       35.16       34.85      2.12 o 
   7   1   3      215.16      230.99      5.35 o 
   8   1   3       97.21      113.04      4.02 o 
   9   1   3        0.00        0.11      2.51 o 
  10   1   3        0.67        3.64      2.48 o 
  11   1   3      194.93      163.63      5.73 o 
  12   1   3       48.82       37.16      3.76 o 
  13   1   3        2.17        3.15      3.16 o 
  14   1   3        3.40       -0.27      4.05 o 
  15   1   3        0.12        3.78      5.77 o 
  16   1   3        8.50        6.01      7.90 o 
 -17   2   3        6.88        4.62     13.51 o 
 -16   2   3        0.07        3.55     11.98 o 
 -15   2   3        0.07       -4.13      9.54 o 
 -14   2   3      210.01      216.89     15.53 o 
 -13   2   3        6.04        2.31      5.30 o 
 -12   2   3       11.16        9.53      8.74 o 
 -11   2   3        6.02        7.74      3.82 o 
 -10   2   3       47.58       43.12      4.59 o 
  -9   2   3        2.13       -3.19      3.19 o 
  -8   2   3       35.81       39.46      4.00 o 
  -7   2   3      166.41      166.91      4.87 o 
  -6   2   3     1992.04     2148.36     39.05 o 
  -5   2   3       78.74       93.12      3.05 o 
  -4   2   3       15.79       16.40      2.16 o 
  -3   2   3     1964.78     2020.74     30.84 o 
  -2   2   3     2434.79     2311.60     39.31 o 
  -1   2   3        1.34       -1.70      1.70 o 
   0   2   3      458.56      469.76      7.44 o 
   1   2   3      521.82      523.78      8.70 o 
   2   2   3       55.23       57.31      1.92 o 
   3   2   3        5.32       10.04      1.50 o 
   4   2   3       31.87       37.65      2.14 o 
   5   2   3     2624.45     2780.93     35.58 o 
   6   2   3       91.61       93.27      2.92 o 
   7   2   3      180.92      182.73      4.65 o 
   8   2   3        1.65        1.61      2.16 o 
   9   2   3      194.09      184.32      5.31 o 
  10   2   3       72.48       71.21      3.86 o 
  11   2   3       13.61       13.85      3.36 o 
  12   2   3       41.43       37.06      4.00 o 
  13   2   3      105.45       99.09      6.74 o 
  14   2   3       46.88       44.43      8.33 o 
  15   2   3       48.77       49.53      8.42 o 
  16   2   3        9.06       11.62      9.51 o 
 -16   3   3        1.32       -9.24     14.04 o 
 -15   3   3        1.08      -10.62     10.62 o 
 -14   3   3      176.40      191.00     12.83 o 
 -13   3   3       35.19       30.50      7.81 o 
 -12   3   3       43.25       39.44      7.10 o 
 -11   3   3       10.40       12.07      5.19 o 
 -10   3   3       44.39       38.60      5.39 o 
  -9   3   3       82.06       86.16      6.92 o 
  -8   3   3      167.40      157.72      5.28 o 
  -7   3   3      117.56      123.38      6.98 o 
  -6   3   3       21.00       19.60      2.32 o 
  -5   3   3      137.87      138.53      5.46 o 
  -4   3   3      542.23      591.21     14.28 o 
  -3   3   3       43.41       41.25      2.57 o 
  -2   3   3     1711.08     1651.02     23.75 o 
  -1   3   3      204.49      234.23      4.80 o 
   0   3   3     1828.19     1809.79     26.56 o 
   1   3   3      619.29      625.71      9.46 o 
   2   3   3        0.34        4.00      1.78 o 
   3   3   3       53.81       47.85      2.24 o 
   4   3   3      588.38      583.36      8.70 o 
   5   3   3      164.00      159.04      3.63 o 
   6   3   3     1041.14     1030.06     15.04 o 
   7   3   3      118.60      122.27      3.82 o 
   8   3   3      417.12      426.91     10.31 o 
   9   3   3      572.83      580.13     11.74 o 
  10   3   3      123.05      130.57      4.88 o 
  11   3   3       45.84       44.56      3.99 o 
  12   3   3        7.60        9.83      3.11 o 
  13   3   3       11.80       14.91      4.29 o 
  14   3   3       21.12       21.20      5.76 o 
  15   3   3        6.93        5.63      5.65 o 
  16   3   3       43.82       31.19     10.22 o 
 -16   4   3       12.85       -2.14     10.43 o 
 -15   4   3       41.70       60.34     15.67 o 
 -14   4   3       92.59      105.09     16.32 o 
 -13   4   3       41.37       30.15      8.14 o 
 -12   4   3       46.62       52.44      7.15 o 
 -11   4   3        0.37       -2.59      8.85 o 
 -10   4   3       11.89       10.79      5.12 o 
  -9   4   3       45.75       48.32      6.37 o 
  -8   4   3      144.52      142.48      6.59 o 
  -7   4   3      153.46      165.15      8.23 o 
  -6   4   3      316.65      338.30     10.92 o 
  -5   4   3      169.92      176.99     12.17 o 
  -4   4   3      114.60      109.86      3.69 o 
  -3   4   3     1589.82     1485.79     22.63 o 
  -2   4   3       46.75       47.33      3.12 o 
  -1   4   3     2200.81     2210.09     35.58 o 
   0   4   3     1372.42     1364.19     21.56 o 
   1   4   3      175.00      180.12      4.26 o 
   2   4   3      371.90      403.96      7.65 o 
   3   4   3        6.44        2.01      1.70 o 
   4   4   3       46.29       57.86      2.78 o 
   5   4   3      486.60      493.55      8.99 o 
   6   4   3      339.64      335.07      7.26 o 
   7   4   3      320.25      310.24      8.28 o 
   8   4   3      118.12      116.58      4.15 o 
   9   4   3        8.72        6.56      2.71 o 
  10   4   3        6.66       10.08      3.48 o 
  11   4   3       73.61       70.36      5.13 o 
  12   4   3       32.99       35.54      4.98 o 
  13   4   3       27.18       25.66      5.64 o 
  14   4   3       34.03       31.22      6.03 o 
  15   4   3       40.84       47.14      7.36 o 
 -15   5   3        4.74        9.83      9.73 o 
 -14   5   3       23.53       36.22     13.01 o 
 -13   5   3        0.35       -0.34      8.63 o 
 -12   5   3       21.97       20.66     10.50 o 
 -11   5   3      172.79      211.82     15.51 o 
 -10   5   3       12.60       10.72      8.14 o 
  -9   5   3        3.01        6.44      4.00 o 
  -8   5   3      108.52      105.02      7.00 o 
  -7   5   3      231.51      228.53     10.88 o 
  -6   5   3      290.56      326.28     11.88 o 
  -5   5   3       59.29       59.14      3.14 o 
  -4   5   3      135.54      119.72      5.14 o 
  -3   5   3     1120.02     1098.51     21.43 o 
  -2   5   3      219.93      223.62      6.05 o 
  -1   5   3        0.73        0.38      3.23 o 
   0   5   3       95.26       87.00      3.73 o 
   1   5   3      213.48      193.88      4.91 o 
   2   5   3       37.56       28.67      2.47 o 
   3   5   3      272.32      288.85      5.83 o 
   4   5   3       98.94       97.06      3.81 o 
   5   5   3      120.32      120.18      4.81 o 
   6   5   3      448.73      430.82     10.87 o 
   7   5   3     1923.71     2071.99     49.63 o 
   8   5   3        5.01        7.37      2.89 o 
   9   5   3      190.38      177.32      7.71 o 
  10   5   3       31.10       35.00      4.74 o 
  11   5   3        3.50        4.10      5.61 o 
  12   5   3        2.02        1.70      6.93 o 
  13   5   3        9.23        2.45      6.42 o 
  14   5   3       24.43       21.84      7.50 o 
  15   5   3       55.99       57.26      7.96 o 
 -15   6   3        9.52       19.02     24.70 o 
 -14   6   3       32.18       27.99     10.28 o 
 -13   6   3        9.35        9.79      8.94 o 
 -12   6   3       35.23       42.70     11.23 o 
 -11   6   3       84.94       74.12     11.02 o 
 -10   6   3       91.83       96.57     15.93 o 
  -9   6   3        6.90        0.83      7.38 o 
  -8   6   3       99.20      101.39      7.53 o 
  -7   6   3       73.39       68.20      4.19 o 
  -6   6   3       93.53       98.52      4.69 o 
  -5   6   3      186.33      211.43      8.93 o 
  -4   6   3     1014.04     1044.23     26.09 o 
  -3   6   3       14.15       22.03      3.58 o 
  -2   6   3       10.10        6.55      3.00 o 
  -1   6   3      817.50      848.32     18.40 o 
   0   6   3      741.83      815.72     15.28 o 
   1   6   3        7.13        4.87      2.39 o 
   2   6   3        4.74        3.58      2.55 o 
   3   6   3        3.35        1.72      1.73 o 
   4   6   3        6.55        9.02      2.82 o 
   5   6   3        9.53       12.80      2.62 o 
   6   6   3       13.11       13.34      4.83 o 
   7   6   3      125.91      115.61      5.76 o 
   8   6   3      247.37      271.97      9.05 o 
   9   6   3      304.98      277.00      9.64 o 
  10   6   3      173.37      169.46     11.28 o 
  11   6   3      142.97      149.19     14.82 o 
  12   6   3      110.26      111.89     12.57 o 
  13   6   3       63.44       58.19      9.72 o 
  14   6   3       70.88       67.13     11.90 o 
 -14   7   3        6.39       -9.74     23.38 o 
 -13   7   3       12.35       10.43     15.36 o 
 -12   7   3       14.39       23.37     10.19 o 
 -11   7   3       29.71       22.51     21.98 o 
 -10   7   3        9.63       20.59      9.97 o 
  -9   7   3       21.60       20.57      9.71 o 
  -8   7   3       55.72       70.57     10.06 o 
  -7   7   3       42.48       46.21      6.67 o 
  -6   7   3       74.15       86.87      4.32 o 
  -5   7   3        0.04        6.84      4.18 o 
  -4   7   3      133.01      130.41      7.05 o 
  -3   7   3        6.55       12.10      3.37 o 
  -2   7   3       15.43       13.03      3.06 o 
  -1   7   3       35.24       38.96      3.98 o 
   0   7   3       79.91       79.11      4.35 o 
   1   7   3        4.38        8.33      3.24 o 
   2   7   3       28.23       29.81      3.34 o 
   3   7   3      195.48      202.26      5.72 o 
   4   7   3      299.42      309.84      8.60 o 
   5   7   3      188.20      185.15      7.32 o 
   6   7   3       43.53       49.15      4.55 o 
   7   7   3      391.01      389.79     11.95 o 
   8   7   3       41.74       34.39      5.24 o 
   9   7   3        7.62        5.16      4.00 o 
  10   7   3        1.46        4.80      7.94 o 
  11   7   3        8.33       16.72      9.63 o 
  12   7   3        8.27        9.19     12.71 o 
  13   7   3        0.44        4.62     10.21 o 
 -13   8   3        0.76       -3.15     11.37 o 
 -12   8   3        5.85       10.31     10.54 o 
 -11   8   3        0.09       -9.67      9.67 o 
 -10   8   3        0.03        7.98     13.39 o 
  -9   8   3       11.91       12.33     10.01 o 
  -8   8   3       12.93       20.02      9.58 o 
  -7   8   3       51.48       41.28      3.01 o 
  -6   8   3       23.66       23.33      4.82 o 
  -5   8   3        3.96        3.13      2.50 o 
  -4   8   3        0.87        4.86      8.15 o 
  -3   8   3      150.85      154.22      9.64 o 
  -2   8   3        0.02        2.21      4.82 o 
  -1   8   3      331.54      348.10     13.50 o 
   0   8   3      138.55      152.99      6.03 o 
   1   8   3        6.45        6.24      3.27 o 
   2   8   3      111.02      104.61      4.47 o 
   3   8   3       14.41       13.47      2.02 o 
   4   8   3        3.09       -1.08      3.51 o 
   5   8   3       15.50       15.21      4.23 o 
   6   8   3       10.91        6.15      5.68 o 
   7   8   3      125.62      124.88     15.56 o 
   8   8   3        5.31        4.06      5.28 o 
   9   8   3        6.67       12.20     16.46 o 
  10   8   3       17.11       19.57     10.81 o 
  11   8   3       38.57       58.55     11.58 o 
  12   8   3       16.41       26.42      9.63 o 
 -11   9   3        2.48       13.23     16.57 o 
 -10   9   3       18.98       31.35     18.76 o 
  -9   9   3       35.35       67.23     29.70 o 
  -8   9   3        1.22        2.40      8.93 o 
  -7   9   3       79.60       90.06     13.26 o 
  -6   9   3       62.60       82.25     16.34 o 
  -5   9   3        7.42       12.49      9.39 o 
  -4   9   3        0.94       -3.53      9.39 o 
  -3   9   3        0.59        9.82      9.25 o 
  -2   9   3      273.13      283.86     41.01 o 
  -1   9   3        1.25       -5.63      7.41 o 
   0   9   3       14.60       13.57      3.01 o 
   1   9   3        8.12        9.06      3.51 o 
   2   9   3       60.82       67.03      3.91 o 
   3   9   3        1.63       -3.52      3.52 o 
   4   9   3        3.39       12.06      5.43 o 
   5   9   3        0.71        5.89      5.92 o 
   6   9   3       14.35       20.25      6.19 o 
   7   9   3       13.24       -3.36      7.70 o 
   8   9   3      119.12      129.08     22.06 o 
   9   9   3        0.07        4.11     10.90 o 
  10   9   3        0.07        9.65      9.39 o 
  11   9   3        1.50        5.38     10.41 o 
 -10  10   3        3.81       21.95     11.56 o 
  -9  10   3        1.05        3.07     22.81 o 
  -8  10   3        2.33        3.53     10.33 o 
  -7  10   3        5.83       -7.04      9.90 o 
  -6  10   3       11.73       19.56      9.86 o 
  -5  10   3       20.24       31.50     11.89 o 
  -4  10   3        3.90       -9.14     15.44 o 
  -3  10   3        0.68       10.00     10.33 o 
  -2  10   3       47.17       50.16      9.92 o 
  -1  10   3        4.03        9.01      9.03 o 
   0  10   3       12.08       17.53      8.46 o 
   1  10   3       30.26       32.38      4.62 o 
   2  10   3       17.85        7.61     11.46 o 
   3  10   3        5.54        4.97      7.40 o 
   4  10   3        1.94        5.99      8.19 o 
   5  10   3       10.22       18.54      6.95 o 
   6  10   3        2.81        2.99     10.04 o 
   7  10   3        0.09        7.83      9.33 o 
   8  10   3        2.90       10.09     11.48 o 
   9  10   3        5.92        4.65     12.44 o 
  -7  11   3        1.44        7.37     11.58 o 
  -6  11   3        0.06       -2.71     10.45 o 
  -5  11   3       14.41        4.27     12.56 o 
  -4  11   3        0.60       -9.41      9.41 o 
  -3  11   3        2.02       -6.82      9.63 o 
  -2  11   3        1.29        8.40     10.10 o 
  -1  11   3        9.98        1.93     14.83 o 
   0  11   3        2.86        7.21     11.99 o 
   1  11   3        8.74       16.05      9.07 o 
   2  11   3        4.33        6.82     10.47 o 
   3  11   3        0.32       12.87      9.59 o 
   4  11   3        0.69        3.98     12.86 o 
   5  11   3        9.97        6.79      9.63 o 
   6  11   3        0.00       -3.59      9.99 o 
   7  11   3        0.01        3.04      9.36 o 
  -3  12   3        0.00       -5.68     13.08 o 
  -2  12   3        4.19        9.45     12.39 o 
  -1  12   3        0.21        2.59      9.88 o 
   0  12   3        0.70       -4.39     10.19 o 
   1  12   3        0.63      -10.38     14.79 o 
   2  12   3        0.10        2.89      9.89 o 
 -17   0   4       23.98       20.05     22.32 o 
 -16   0   4       14.45       -2.35     14.60 o 
 -15   0   4        5.23       -5.37     12.33 o 
 -14   0   4      256.09      294.26     27.77 o 
 -13   0   4       30.72       43.96     17.71 o 
 -12   0   4       61.96       71.73     13.85 o 
 -11   0   4       10.14        6.24      3.43 o 
 -10   0   4        0.81        3.07      4.74 o 
  -9   0   4        4.40        8.99      4.12 o 
  -8   0   4       34.31       27.52      4.02 o 
  -7   0   4      486.26      464.45     20.34 o 
  -6   0   4     8129.61     8339.76    148.72 o 
  -5   0   4     1778.65     1730.71     32.79 o 
  -4   0   4      375.57      389.57     10.29 o 
  -3   0   4       33.71       30.80      3.53 o 
  -2   0   4      332.74      327.30      8.94 o 
  -1   0   4     1995.25     1982.53     62.39 o 
   0   0   4     1411.19     1371.05     27.51 o 
   1   0   4       66.76       64.92      4.77 o 
   2   0   4      109.74      121.88      8.45 o 
   3   0   4      110.54      128.56      5.84 o 
   4   0   4     2500.83     2622.61     61.60 o 
   5   0   4      254.56      281.38      7.00 o 
   6   0   4      378.52      377.66     10.78 o 
   7   0   4      115.00       85.59      5.17 o 
   8   0   4      525.96      524.68     16.04 o 
   9   0   4      250.07      242.58     10.66 o 
  10   0   4      798.85      753.83     24.28 o 
  11   0   4       59.69       76.39      5.74 o 
  12   0   4      122.22      121.74      8.79 o 
  13   0   4      142.63      104.42      7.57 o 
  14   0   4       36.99       54.76      9.20 o 
  15   0   4       66.08       53.27     13.09 o 
  16   0   4        0.84        5.37     15.44 o 
 -16   1   4        1.21        7.62     12.21 o 
 -15   1   4        0.03        3.04     13.87 o 
 -14   1   4      128.36      138.59     13.70 o 
 -13   1   4      242.04      244.13     13.67 o 
 -12   1   4        0.04        6.65      4.99 o 
 -11   1   4       67.25       76.46      5.60 o 
 -10   1   4       75.58       71.38      4.90 o 
  -9   1   4       84.95       91.98      5.31 o 
  -8   1   4       22.24       19.22      4.29 o 
  -7   1   4       97.48      110.54      4.53 o 
  -6   1   4      378.67      419.48      9.42 o 
  -5   1   4      631.62      621.38     11.23 o 
  -4   1   4     1990.29     2076.24     30.58 o 
  -3   1   4      214.63      226.07      5.25 o 
  -2   1   4        0.02        2.77      1.76 o 
  -1   1   4      412.98      376.59      6.39 o 
   0   1   4     1761.47     1634.70     21.16 o 
   1   1   4      219.41      199.53      3.49 o 
   2   1   4     1272.76     1276.95     20.84 o 
   3   1   4     2395.43     2425.13     33.06 o 
   4   1   4     2801.64     2906.73     30.80 o 
   5   1   4      140.11      114.35      2.98 o 
   6   1   4      449.19      422.18      6.45 o 
   7   1   4       26.53       19.92      2.15 o 
   8   1   4       97.23       87.42      3.33 o 
   9   1   4      596.56      598.75     11.49 o 
  10   1   4      236.82      192.69      6.06 o 
  11   1   4       68.19       61.66      4.44 o 
  12   1   4       26.57       29.94      4.46 o 
  13   1   4       59.48       58.34      8.32 o 
  14   1   4       74.52       77.79      8.46 o 
  15   1   4       69.04       82.36      9.72 o 
 -16   2   4        0.08        2.81      9.54 o 
 -15   2   4       18.46       13.44     16.95 o 
 -14   2   4       10.48       10.30      9.54 o 
 -13   2   4        1.72        2.07      6.15 o 
 -12   2   4       93.56       93.37      7.83 o 
 -11   2   4       14.94       13.60      2.04 o 
 -10   2   4       16.73       17.40      4.43 o 
  -9   2   4       39.04       41.51      4.50 o 
  -8   2   4       26.52       21.65      3.31 o 
  -7   2   4       77.05       77.78      3.06 o 
  -6   2   4      437.97      438.67      8.44 o 
  -5   2   4     1723.93     1698.43     30.33 o 
  -4   2   4      611.63      562.37     10.49 o 
  -3   2   4      697.65      713.37     11.79 o 
  -2   2   4        0.28        4.12      2.00 o 
  -1   2   4      348.31      352.27      6.29 o 
   0   2   4      980.60      984.35     14.41 o 
   1   2   4      334.16      298.62      4.76 o 
   2   2   4       26.50       28.80      1.85 o 
   3   2   4        0.65       -0.37      1.18 o 
   4   2   4       79.31       70.91      2.43 o 
   5   2   4       95.81       80.41      2.68 o 
   6   2   4        1.05        2.18      1.72 o 
   7   2   4      974.78     1003.46     13.60 o 
   8   2   4      360.92      383.32      7.88 o 
   9   2   4      395.16      401.85      8.58 o 
  10   2   4       39.44       34.66      3.04 o 
  11   2   4        2.51        2.98      2.81 o 
  12   2   4       37.00       38.03      3.83 o 
  13   2   4       57.58       58.97      6.76 o 
  14   2   4       83.25       87.67      6.62 o 
  15   2   4       48.66       54.47      7.58 o 
 -16   3   4       10.77        1.81     13.17 o 
 -15   3   4        1.08        4.39      9.02 o 
 -14   3   4      129.14      131.97     21.45 o 
 -13   3   4       19.24       22.08      9.63 o 
 -12   3   4       31.26       43.12      7.60 o 
 -11   3   4      173.37      183.15     10.99 o 
 -10   3   4      112.12      111.94      6.69 o 
  -9   3   4      110.90      114.37      5.40 o 
  -8   3   4       38.18       39.23      3.43 o 
  -7   3   4       18.11       22.51      3.46 o 
  -6   3   4       88.73       91.82      4.30 o 
  -5   3   4        3.56       -2.88      3.14 o 
  -4   3   4      422.49      431.10     10.25 o 
  -3   3   4      610.71      556.85     10.62 o 
  -2   3   4       15.47       14.20      2.44 o 
  -1   3   4       10.78       10.13      1.86 o 
   0   3   4      610.35      579.96      9.04 o 
   1   3   4       84.95       79.77      2.71 o 
   2   3   4       39.61       26.08      1.91 o 
   3   3   4      546.76      542.70      7.65 o 
   4   3   4      530.28      508.00      7.72 o 
   5   3   4        8.52        5.12      1.79 o 
   6   3   4       24.28       27.12      2.51 o 
   7   3   4      658.80      634.98     10.11 o 
   8   3   4       24.76       20.22      2.64 o 
   9   3   4      445.49      430.10      9.35 o 
  10   3   4       22.52       21.69      3.17 o 
  11   3   4        0.65       -0.75      2.76 o 
  12   3   4       32.85       26.92      3.55 o 
  13   3   4       45.50       40.28      4.72 o 
  14   3   4       43.55       33.85      6.52 o 
  15   3   4       84.95       82.22      9.02 o 
 -16   4   4        0.50       -0.59     10.73 o 
 -15   4   4       13.21       16.75     12.64 o 
 -14   4   4        0.34        0.39     10.94 o 
 -13   4   4        8.83        6.82      9.82 o 
 -12   4   4        4.00       -0.45      6.07 o 
 -11   4   4       19.10        5.19      6.62 o 
 -10   4   4       26.98       17.04      5.84 o 
  -9   4   4       19.10       22.89      3.11 o 
  -8   4   4        5.31        8.38      3.27 o 
  -7   4   4      121.17      137.58      5.70 o 
  -6   4   4       87.70       93.32      5.28 o 
  -5   4   4       14.95        8.40      3.65 o 
  -4   4   4     1458.63     1523.20     26.64 o 
  -3   4   4       42.35       42.57      3.00 o 
  -2   4   4      127.09      144.92      4.31 o 
  -1   4   4      112.97       84.72      3.84 o 
   0   4   4      762.48      814.28     13.00 o 
   1   4   4       42.88       41.65      2.45 o 
   2   4   4       23.63       22.14      2.24 o 
   3   4   4        0.92        2.79      1.91 o 
   4   4   4       34.99       35.47      2.43 o 
   5   4   4      426.38      456.62      8.82 o 
   6   4   4       18.35       18.90      2.67 o 
   7   4   4      537.91      553.01     10.14 o 
   8   4   4      976.24      995.40     18.09 o 
   9   4   4       10.01       11.11      3.67 o 
  10   4   4        1.51        5.66      3.06 o 
  11   4   4       55.42       45.95      4.97 o 
  12   4   4       95.76       93.19      5.69 o 
  13   4   4       34.11       33.52      6.35 o 
  14   4   4       14.32       16.30      6.57 o 
  15   4   4       32.92       40.02      7.53 o 
 -15   5   4       46.39       46.11     14.00 o 
 -14   5   4        0.21        8.43      9.98 o 
 -13   5   4        8.79        5.40      8.73 o 
 -12   5   4        5.30       17.06      8.26 o 
 -11   5   4       21.04       20.21      8.29 o 
 -10   5   4       15.57       14.78      2.30 o 
  -9   5   4        7.77       10.21      3.05 o 
  -8   5   4        0.73       -1.99      2.93 o 
  -7   5   4        5.21        4.07      4.16 o 
  -6   5   4        3.13        4.43      2.93 o 
  -5   5   4       26.76       28.84      3.07 o 
  -4   5   4       58.36       66.92      3.57 o 
  -3   5   4        1.12       -0.62      2.72 o 
  -2   5   4      104.41      114.88      4.27 o 
  -1   5   4      485.38      506.81     11.26 o 
   0   5   4       40.35       42.36      2.89 o 
   1   5   4      139.84      139.75      4.56 o 
   2   5   4       41.56       48.77      2.97 o 
   3   5   4      201.90      200.54      4.95 o 
   4   5   4       33.46       35.47      2.64 o 
   5   5   4      107.59       99.48      4.22 o 
   6   5   4      361.57      381.81      9.23 o 
   7   5   4        0.02       -2.54      2.54 o 
   8   5   4        2.01        0.52      3.23 o 
   9   5   4        2.23        2.61      3.26 o 
  10   5   4        6.55        7.20      4.10 o 
  11   5   4        0.00       -4.31      4.31 o 
  12   5   4        0.30        0.78      4.87 o 
  13   5   4        3.76        1.74      6.28 o 
  14   5   4        6.41       15.22      9.78 o 
 -14   6   4        0.04        1.29      9.67 o 
 -13   6   4        0.12        6.13     12.22 o 
 -12   6   4        0.21       -1.98      8.45 o 
 -11   6   4        0.00       -2.42     11.58 o 
 -10   6   4        0.12       -2.91      2.91 o 
  -9   6   4        0.05        1.37      5.06 o 
  -8   6   4       13.61        5.40      5.61 o 
  -7   6   4        1.14        1.75      2.70 o 
  -6   6   4        0.04       -1.68      2.11 o 
  -5   6   4        1.00        0.83      2.76 o 
  -4   6   4        4.00        1.99      2.55 o 
  -3   6   4        0.73       -2.35      2.96 o 
  -2   6   4       54.71       53.33      3.99 o 
  -1   6   4        4.82        4.25      2.97 o 
   0   6   4       26.72       34.63      3.22 o 
   1   6   4       13.84       17.76      3.02 o 
   2   6   4       45.05       48.90      3.19 o 
   3   6   4        0.94        0.92      2.24 o 
   4   6   4        0.35       -1.00      2.31 o 
   5   6   4       28.74       29.22      3.21 o 
   6   6   4       39.88       36.67      3.47 o 
   7   6   4       13.90       11.82      3.41 o 
   8   6   4       26.92       26.15      5.14 o 
   9   6   4       29.66       25.07      4.48 o 
  10   6   4       14.93        7.28      4.18 o 
  11   6   4        0.93       -3.22      6.08 o 
  12   6   4        0.13        0.38      6.21 o 
  13   6   4       13.97       14.81      7.35 o 
 -13   7   4        0.10       -6.75     11.56 o 
 -12   7   4        3.33       -9.41      9.41 o 
 -11   7   4       19.98       12.47      9.61 o 
 -10   7   4       10.63        5.09     10.14 o 
  -9   7   4       52.18       66.34     16.38 o 
  -8   7   4        0.00        7.61      7.89 o 
  -7   7   4       10.47        8.20      6.75 o 
  -6   7   4        0.67       -0.54      2.83 o 
  -5   7   4        0.55       -0.22      2.91 o 
  -4   7   4       98.93       98.93      5.17 o 
  -3   7   4      220.15      206.41      7.79 o 
  -2   7   4      435.60      424.36     12.33 o 
  -1   7   4       13.97       14.13      3.67 o 
   0   7   4        9.79        7.80      3.16 o 
   1   7   4       80.75       71.77      4.01 o 
   2   7   4        5.41        3.82      2.88 o 
   3   7   4       25.92       24.09      2.89 o 
   4   7   4        0.03       -1.85      2.22 o 
   5   7   4       27.89       26.50      3.36 o 
   6   7   4        1.14        0.01      3.67 o 
   7   7   4      236.13      229.10     14.62 o 
   8   7   4       78.37       83.24      8.27 o 
   9   7   4        0.85        7.76     12.24 o 
  10   7   4        5.30       12.26      7.62 o 
  11   7   4        0.16        7.38     15.32 o 
  12   7   4        3.39       11.87     16.31 o 
 -12   8   4        3.53       15.97     11.33 o 
 -11   8   4       16.89       22.74      9.87 o 
 -10   8   4        2.44        4.92     14.68 o 
  -9   8   4        0.04        2.93      9.34 o 
  -8   8   4       77.89       69.48      6.84 o 
  -7   8   4       35.85       33.95      5.91 o 
  -6   8   4        4.92       10.13      6.13 o 
  -5   8   4        3.89        1.02      3.02 o 
  -4   8   4      323.51      329.18     15.39 o 
  -3   8   4       40.90       36.39      5.79 o 
  -2   8   4       43.64       44.98      4.72 o 
  -1   8   4       11.63       11.01      3.67 o 
   0   8   4        6.19       -0.73      3.71 o 
   1   8   4        0.27        2.78      3.27 o 
   2   8   4       12.43        9.35      5.22 o 
   3   8   4        0.01        0.41      2.42 o 
   4   8   4       29.04       30.11      3.51 o 
   5   8   4        0.06        4.25      4.09 o 
   6   8   4       51.77       49.20      7.83 o 
   7   8   4        3.23       14.84      6.28 o 
   8   8   4       28.03       18.62      7.89 o 
   9   8   4        1.09        6.45      7.97 o 
  10   8   4       10.44       -1.84     10.04 o 
  11   8   4        9.09        8.57      9.23 o 
 -11   9   4       14.09        2.81      9.43 o 
 -10   9   4        0.30        4.82     15.85 o 
  -9   9   4        1.06       -8.98      8.98 o 
  -8   9   4        0.11        0.42      9.20 o 
  -7   9   4        2.04       35.87     17.93 o 
  -6   9   4       19.02       21.70      6.01 o 
  -5   9   4        1.18       -3.06      3.06 o 
  -4   9   4        4.81       -4.76     12.67 o 
  -3   9   4        0.13       -1.54      8.15 o 
  -2   9   4        1.45       11.42      8.21 o 
  -1   9   4       17.46       25.27      8.18 o 
   0   9   4       48.54       40.89      8.21 o 
   1   9   4       13.62       12.05      3.93 o 
   2   9   4       13.36       14.06      3.24 o 
   3   9   4       19.93       17.69      3.04 o 
   4   9   4       48.91       44.88      9.10 o 
   5   9   4        0.04        4.12      6.17 o 
   6   9   4       14.56       12.38     15.85 o 
   7   9   4       31.61       28.16      9.33 o 
   8   9   4        2.38       -3.49      8.18 o 
   9   9   4       15.62        8.92     11.06 o 
  10   9   4        3.72        1.75     15.70 o 
  -9  10   4        0.00        3.56     11.91 o 
  -8  10   4        1.85        4.43      9.48 o 
  -7  10   4       16.86       25.19      8.82 o 
  -6  10   4       10.42        6.51     13.85 o 
  -5  10   4        0.94        1.58      5.37 o 
  -4  10   4       10.62        3.31      8.74 o 
  -3  10   4       62.79       58.88     12.82 o 
  -2  10   4        0.21       -0.61     10.82 o 
  -1  10   4       36.03       42.44     11.40 o 
   0  10   4        2.52        1.72      5.37 o 
   1  10   4        0.46       -0.01      4.58 o 
   2  10   4        9.53       14.84      4.93 o 
   3  10   4        6.07       10.51      5.07 o 
   4  10   4        3.33       -3.72      5.73 o 
   5  10   4       16.75       20.16      8.05 o 
   6  10   4        0.58       -8.75      9.83 o 
   7  10   4       65.67       54.56     11.90 o 
   8  10   4        0.01        4.35      8.77 o 
  -6  11   4        0.37       -6.77     10.19 o 
  -5  11   4        0.41       14.84     10.46 o 
  -4  11   4        0.31       12.71     11.61 o 
  -3  11   4        0.67       -8.82      9.63 o 
  -2  11   4        0.00       10.83      9.63 o 
  -1  11   4        6.71        1.59      9.63 o 
   0  11   4        6.73       13.94     13.87 o 
   1  11   4        4.37       -3.50     10.66 o 
   2  11   4       30.42       24.08     12.03 o 
   3  11   4        3.35        4.46     10.68 o 
   4  11   4        3.77        7.73     14.45 o 
   5  11   4        5.45       16.78     12.34 o 
 -16   1   5        0.03       -7.41      9.54 o 
 -15   1   5        1.50        5.39     10.07 o 
 -14   1   5       11.09        3.94     16.19 o 
 -13   1   5       20.34       19.22      6.21 o 
 -12   1   5        0.11       -3.95      4.95 o 
 -11   1   5       19.46       20.83      6.00 o 
 -10   1   5        0.01       -2.42      3.32 o 
  -9   1   5       11.73        8.83      3.58 o 
  -8   1   5        2.75       -0.57      2.57 o 
  -7   1   5      336.44      355.64      9.24 o 
  -6   1   5       59.87       62.96      4.19 o 
  -5   1   5       22.16       22.10      2.64 o 
  -4   1   5      272.01      300.31      6.57 o 
  -3   1   5        0.31       -0.21      1.75 o 
  -2   1   5       78.77       76.22      3.34 o 
  -1   1   5      654.47      683.14     10.88 o 
   0   1   5      107.69      113.99      3.43 o 
   1   1   5        6.71        5.39      1.06 o 
   2   1   5       87.67       98.44      4.50 o 
   3   1   5      185.93      205.44      4.76 o 
   4   1   5      259.47      273.21      5.03 o 
   5   1   5       19.24       19.65      1.53 o 
   6   1   5       46.12       44.94      2.48 o 
   7   1   5      154.53      154.35      4.15 o 
   8   1   5        0.05       -1.68      2.07 o 
   9   1   5        1.09        2.67      2.36 o 
  10   1   5       41.68       36.40      3.29 o 
  11   1   5       10.29        2.37      3.37 o 
  12   1   5        0.26       -2.51      4.19 o 
  13   1   5        0.90        2.64      4.04 o 
  14   1   5        0.01        4.28      4.52 o 
  15   1   5        7.91        5.61      6.10 o 
 -16   2   5       33.06       18.15     10.91 o 
 -15   2   5        0.14       -1.99      9.24 o 
 -14   2   5       22.42       17.00      9.79 o 
 -13   2   5        0.09        0.70      6.12 o 
 -12   2   5        9.51        4.97      4.63 o 
 -11   2   5       27.64       22.14      3.93 o 
 -10   2   5       24.18       26.83      3.22 o 
  -9   2   5      148.78      156.46      5.16 o 
  -8   2   5       47.95       51.34      3.36 o 
  -7   2   5        1.31        3.43      2.51 o 
  -6   2   5      270.41      294.89      7.13 o 
  -5   2   5      577.85      634.61     20.96 o 
  -4   2   5        1.05        4.41      2.30 o 
  -3   2   5        5.61        5.28      2.25 o 
  -2   2   5        1.69        1.27      1.73 o 
  -1   2   5      702.45      747.04     12.47 o 
   0   2   5      143.49      176.84      4.26 o 
   1   2   5       13.73       12.06      1.47 o 
   2   2   5      104.05      105.99      2.94 o 
   3   2   5       48.24       51.25      2.25 o 
   4   2   5      329.36      362.48      6.73 o 
   5   2   5       30.79       28.10      1.94 o 
   6   2   5      499.01      497.36      7.74 o 
   7   2   5        5.08        7.70      1.93 o 
   8   2   5       15.05       19.21      2.39 o 
   9   2   5       13.27        9.36      2.68 o 
  10   2   5      312.49      285.74      8.14 o 
  11   2   5       95.59      115.68      6.34 o 
  12   2   5       20.28       21.39      4.24 o 
  13   2   5        6.20        9.53      6.01 o 
  14   2   5        0.76        1.00      7.42 o 
  15   2   5       23.79       19.66      8.18 o 
 -16   3   5       23.34       30.05     13.33 o 
 -15   3   5       58.21       45.25     12.58 o 
 -14   3   5       17.57       20.60      9.34 o 
 -13   3   5        1.52        3.95      6.49 o 
 -12   3   5       23.76       17.74      7.89 o 
 -11   3   5       26.09       31.92      6.11 o 
 -10   3   5        7.83        7.84      5.11 o 
  -9   3   5        8.69        3.47      3.33 o 
  -8   3   5       86.30       93.26      4.79 o 
  -7   3   5      276.14      290.87      9.65 o 
  -6   3   5       70.45       69.41      4.17 o 
  -5   3   5       16.53       21.91      3.30 o 
  -4   3   5       33.11       26.59      3.36 o 
  -3   3   5        6.00        4.32      2.29 o 
  -2   3   5        0.64       -0.13      2.24 o 
  -1   3   5       40.82       41.08      2.61 o 
   0   3   5      221.54      214.24      4.68 o 
   1   3   5       90.80       81.46      2.85 o 
   2   3   5      299.76      312.92      6.54 o 
   3   3   5      145.61      134.87      3.44 o 
   4   3   5     1129.98     1206.96     17.90 o 
   5   3   5       22.26       28.04      2.23 o 
   6   3   5     1283.96     1294.78     17.02 o 
   7   3   5      130.12      134.74      3.88 o 
   8   3   5       58.62       64.92      4.21 o 
   9   3   5        7.72        3.97      2.75 o 
  10   3   5       15.50       20.47      3.23 o 
  11   3   5       16.06       21.83      3.63 o 
  12   3   5        5.63        3.84      3.94 o 
  13   3   5       40.63       38.32      5.45 o 
  14   3   5       78.76       97.73     10.42 o 
 -15   4   5       35.33       21.12     15.44 o 
 -14   4   5        1.00      -10.35     10.86 o 
 -13   4   5       12.45       -5.13      7.20 o 
 -12   4   5       14.55       10.12      5.96 o 
 -11   4   5       54.78       51.55      7.72 o 
 -10   4   5       31.17       31.13      4.95 o 
  -9   4   5       61.10       68.58      4.41 o 
  -8   4   5       17.34       19.80      3.66 o 
  -7   4   5       71.29       73.76      4.49 o 
  -6   4   5       12.74       12.66      3.61 o 
  -5   4   5      289.19      288.90      8.18 o 
  -4   4   5      614.24      625.82     13.69 o 
  -3   4   5      273.94      293.65      7.79 o 
  -2   4   5      303.82      294.34      7.93 o 
  -1   4   5      143.98      150.68      6.06 o 
   0   4   5       10.38        7.78      2.30 o 
   1   4   5        1.93        0.75      2.04 o 
   2   4   5      283.05      262.59      5.41 o 
   3   4   5      116.56      114.61      3.51 o 
   4   4   5      208.84      199.39      4.39 o 
   5   4   5       83.31       83.09      3.32 o 
   6   4   5       41.23       44.00      2.91 o 
   7   4   5      146.89      147.48      4.49 o 
   8   4   5        9.16        4.82      2.57 o 
   9   4   5       89.21       89.07      4.48 o 
  10   4   5       61.28       58.04      4.36 o 
  11   4   5       29.10       33.11      3.78 o 
  12   4   5      107.39      111.03      7.53 o 
  13   4   5       52.97       53.69      7.49 o 
  14   4   5       49.71       44.12      7.45 o 
 -15   5   5        2.31       13.87     12.72 o 
 -14   5   5       34.68       41.11     12.23 o 
 -13   5   5        0.01      -13.64     13.64 o 
 -12   5   5        4.35        0.16      6.71 o 
 -11   5   5       66.41       57.57     13.65 o 
 -10   5   5       50.75       52.55      5.23 o 
  -9   5   5       54.52       60.29      9.84 o 
  -8   5   5       68.48       72.15      4.64 o 
  -7   5   5       13.08       11.30      4.93 o 
  -6   5   5       13.59       14.97      3.81 o 
  -5   5   5        0.06        2.88      2.74 o 
  -4   5   5      215.14      202.09      7.69 o 
  -3   5   5      512.03      493.12     10.85 o 
  -2   5   5       15.39       10.50      2.72 o 
  -1   5   5       12.30       13.36      2.87 o 
   0   5   5       81.35       73.98      3.83 o 
   1   5   5      112.85      111.72      4.33 o 
   2   5   5       55.44       55.78      3.72 o 
   3   5   5      741.35      764.56     12.85 o 
   4   5   5      641.94      711.49     11.70 o 
   5   5   5      341.59      348.04      7.26 o 
   6   5   5       58.35       59.93      3.04 o 
   7   5   5      265.50      254.81      8.91 o 
   8   5   5       12.13       17.24      3.11 o 
   9   5   5        8.87        7.61      3.14 o 
  10   5   5        1.06        4.32      4.04 o 
  11   5   5       26.19       19.65      5.32 o 
  12   5   5       31.08       25.90      6.34 o 
  13   5   5        2.73       -2.24      5.31 o 
 -14   6   5        0.48       -6.55      9.76 o 
 -13   6   5        2.60       -5.38      9.23 o 
 -12   6   5        2.55      -10.48     10.48 o 
 -11   6   5        0.06       -2.90      8.72 o 
 -10   6   5       52.69       47.92      6.12 o 
  -9   6   5        5.69       13.07      5.41 o 
  -8   6   5       73.73       72.20      6.21 o 
  -7   6   5      103.92       87.19      7.05 o 
  -6   6   5      192.64      172.33      7.66 o 
  -5   6   5      174.44      155.31      7.35 o 
  -4   6   5     1009.45     1072.10     23.98 o 
  -3   6   5      153.36      157.57      6.07 o 
  -2   6   5       10.68       15.81      3.22 o 
  -1   6   5       22.01       22.98      3.02 o 
   0   6   5        0.79       -0.91      2.82 o 
   1   6   5        9.32       11.22      2.47 o 
   2   6   5       28.86       29.25      3.13 o 
   3   6   5        0.80        0.59      2.65 o 
   4   6   5      199.91      210.90      5.59 o 
   5   6   5       14.87       13.18      2.77 o 
   6   6   5       74.01       72.34      4.09 o 
   7   6   5       14.98       18.47      3.86 o 
   8   6   5      241.47      256.72     14.03 o 
   9   6   5      143.31      153.58     10.83 o 
  10   6   5      103.33      108.80      8.50 o 
  11   6   5       59.56       54.92      8.46 o 
  12   6   5       61.82       59.51      8.49 o 
 -13   7   5        0.00       15.96     13.43 o 
 -12   7   5        5.41        0.21     13.20 o 
 -11   7   5       24.36       19.54     11.76 o 
 -10   7   5       10.15        6.06      9.41 o 
  -9   7   5       17.81       46.86      9.58 o 
  -8   7   5       24.21       27.39     10.58 o 
  -7   7   5       22.40       24.47      5.19 o 
  -6   7   5        1.53        2.79      6.76 o 
  -5   7   5        0.18       -3.19      3.19 o 
  -4   7   5       10.30        8.88      3.06 o 
  -3   7   5       58.61       55.92      4.32 o 
  -2   7   5       15.76       11.46      3.33 o 
  -1   7   5       12.27       11.04      3.50 o 
   0   7   5      118.62      139.43      6.25 o 
   1   7   5      185.76      173.42      6.31 o 
   2   7   5       91.34      102.07      5.33 o 
   3   7   5       93.44       96.59      4.19 o 
   4   7   5      123.89      123.41      5.26 o 
   5   7   5      124.91      117.79      5.22 o 
   6   7   5       44.38       46.09      3.82 o 
   7   7   5        3.63        3.37      4.02 o 
   8   7   5       10.57        8.98      4.57 o 
   9   7   5        1.20        1.88      8.32 o 
  10   7   5        4.82        1.18      9.53 o 
  11   7   5        4.36        4.63      6.79 o 
  12   7   5        0.80       11.86      8.95 o 
 -12   8   5        3.20       11.79     11.46 o 
 -11   8   5        7.94        1.92     10.17 o 
 -10   8   5        5.41       23.36     10.83 o 
  -9   8   5        3.19        8.94     10.54 o 
  -8   8   5        4.72       -3.72      5.03 o 
  -7   8   5       17.32       23.28      7.54 o 
  -6   8   5        1.95       -2.34      6.85 o 
  -5   8   5       26.99       22.64      4.76 o 
  -4   8   5       35.19       41.44      5.37 o 
  -3   8   5      156.48      154.53      8.39 o 
  -2   8   5       14.92       17.91      3.93 o 
  -1   8   5       48.34       35.54      4.85 o 
   0   8   5       34.17       37.88      4.67 o 
   1   8   5        1.28       -3.27      3.27 o 
   2   8   5        0.67        0.75      3.48 o 
   3   8   5        1.65        1.53      2.64 o 
   4   8   5       37.63       29.46      3.61 o 
   5   8   5       22.26       18.35      4.17 o 
   6   8   5       32.62       29.31      4.72 o 
   7   8   5       68.66       80.30      9.89 o 
   8   8   5       10.00       18.73      9.61 o 
   9   8   5       19.57       28.85      9.07 o 
  10   8   5       72.85       57.60     12.52 o 
 -10   9   5        5.25       -7.58     13.41 o 
  -9   9   5       33.13       49.35     23.80 o 
  -8   9   5        3.85       -0.34     10.78 o 
  -7   9   5        1.39        5.86      8.87 o 
  -6   9   5       12.01        3.70      6.45 o 
  -5   9   5        8.07       18.14      4.51 o 
  -4   9   5       58.58       41.07      4.99 o 
  -3   9   5        9.27        4.45      4.48 o 
  -2   9   5        8.07        1.67      4.53 o 
  -1   9   5       20.55       22.53      6.93 o 
   0   9   5        1.12        2.31      5.32 o 
   1   9   5       11.05        4.17      4.16 o 
   2   9   5       23.83       27.11      4.39 o 
   3   9   5        0.01       -0.67      3.69 o 
   4   9   5       69.44       85.20      8.37 o 
   5   9   5       27.15       27.75      8.01 o 
   6   9   5       47.20       40.26      7.38 o 
   7   9   5        7.22        0.68      7.28 o 
   8   9   5        0.51       -6.73      6.73 o 
   9   9   5        3.08       -4.51      9.27 o 
  -8  10   5        4.60       -4.46     19.14 o 
  -7  10   5        8.05       -6.42     11.73 o 
  -6  10   5        0.59        5.32      7.32 o 
  -5  10   5        5.92        5.63     10.64 o 
  -4  10   5        7.41        8.09      6.91 o 
  -3  10   5       12.55       18.73     11.58 o 
  -2  10   5        6.69       19.00     11.58 o 
  -1  10   5       29.69       46.38     21.19 o 
   0  10   5        1.04        2.90      9.27 o 
   1  10   5        2.03        5.64      8.18 o 
   2  10   5        0.41        0.08      4.76 o 
   3  10   5        2.69        1.28      5.35 o 
   4  10   5        0.51        3.04      7.67 o 
   5  10   5        0.00       -1.08      6.42 o 
   6  10   5       20.74       29.48      8.10 o 
   7  10   5        0.05       -2.00      6.86 o 
  -5  11   5        8.32      -10.69     10.69 o 
  -4  11   5        0.16       -6.76     17.86 o 
  -3  11   5        0.99       -0.86     11.72 o 
  -2  11   5        0.00       14.02     10.19 o 
  -1  11   5        3.50        7.26      9.56 o 
   0  11   5        1.22       10.43     11.27 o 
   1  11   5        0.25       -4.36      8.99 o 
   2  11   5        2.22        3.82      9.21 o 
   3  11   5        2.05       -7.43      8.17 o 
   4  11   5        4.28       11.99     13.66 o 
 -15   0   6       21.41       18.54     13.85 o 
 -14   0   6        0.66        6.20     12.33 o 
 -13   0   6        0.31        6.20     10.06 o 
 -12   0   6        0.12        6.96     10.82 o 
 -11   0   6       24.74       44.87     12.33 o 
 -10   0   6       71.99       65.96     11.20 o 
  -9   0   6      591.37      686.78     29.97 o 
  -8   0   6      608.90      629.96     27.78 o 
  -7   0   6      133.66      129.29      8.46 o 
  -6   0   6        1.99        1.75      8.51 o 
  -5   0   6      302.90      301.74     11.53 o 
  -4   0   6      129.90      137.61      6.46 o 
  -3   0   6       21.72       20.33      3.92 o 
  -2   0   6       98.98      131.58     13.11 o 
  -1   0   6      427.59      457.09     17.67 o 
   0   0   6        7.29        4.67      1.13 o 
   1   0   6      498.06      498.23     20.90 o 
   2   0   6       52.57       68.34     10.15 o 
   3   0   6       51.51       46.56      4.85 o 
   4   0   6      428.32      414.71     16.50 o 
   5   0   6      105.38      104.74      6.38 o 
   6   0   6     1407.39     1380.22     44.13 o 
   7   0   6      387.89      399.79     14.40 o 
   8   0   6       70.29       79.73      4.56 o 
   9   0   6       81.82       99.44      5.47 o 
  10   0   6      186.32      184.91      8.73 o 
  11   0   6      137.21      152.67     10.38 o 
  12   0   6       70.59       77.79      7.50 o 
  13   0   6       37.13       33.16      6.73 o 
  14   0   6       21.69       34.99      9.53 o 
 -15   1   6        0.08       -4.42      9.54 o 
 -14   1   6        6.95       38.85     11.74 o 
 -13   1   6        0.43        6.26     10.40 o 
 -12   1   6       61.13       65.29      8.00 o 
 -11   1   6       20.05       20.46      5.15 o 
 -10   1   6        7.51       15.10      4.75 o 
  -9   1   6        0.54       -0.10      3.90 o 
  -8   1   6       18.51       17.11      3.32 o 
  -7   1   6      762.42      790.46     18.79 o 
  -6   1   6       79.20       75.60      4.04 o 
  -5   1   6        5.70        7.24      3.04 o 
  -4   1   6       46.00       42.87      2.77 o 
  -3   1   6      393.29      394.04      8.22 o 
  -2   1   6        3.59        2.42      2.05 o 
  -1   1   6      509.43      515.58      8.78 o 
   0   1   6     1168.67     1192.64     18.12 o 
   1   1   6      860.03      880.92     27.09 o 
   2   1   6      367.46      383.72     13.58 o 
   3   1   6      117.35      117.97      5.89 o 
   4   1   6      268.24      272.44      8.75 o 
   5   1   6        2.47        2.22      4.13 o 
   6   1   6      998.13      991.36     17.94 o 
   7   1   6      192.50      172.47      4.47 o 
   8   1   6        0.63       -0.55      1.70 o 
   9   1   6        2.09        0.35      1.95 o 
  10   1   6       29.17       22.48      2.91 o 
  11   1   6       71.52       77.72      5.55 o 
  12   1   6       40.13       44.87      4.94 o 
  13   1   6      108.08       98.56      6.72 o 
  14   1   6      162.59      192.03     24.94 o 
 -15   2   6       24.90       17.78     10.64 o 
 -14   2   6        1.73        1.26     10.03 o 
 -13   2   6       25.53       15.63      8.47 o 
 -12   2   6        3.24       -3.34      6.03 o 
 -11   2   6       10.50       10.54      4.69 o 
 -10   2   6        4.51        3.28      3.64 o 
  -9   2   6      111.21      114.83      5.47 o 
  -8   2   6      154.49      149.22      5.45 o 
  -7   2   6      578.65      607.16     14.25 o 
  -6   2   6        8.46        3.86      2.66 o 
  -5   2   6       21.43       21.38      2.59 o 
  -4   2   6      269.13      273.39      6.35 o 
  -3   2   6       55.39       48.69      2.84 o 
  -2   2   6      505.90      505.72     11.43 o 
  -1   2   6       32.59       33.62      2.33 o 
   0   2   6       32.89       30.87      1.90 o 
   1   2   6        0.02        0.71      1.15 o 
   2   2   6        1.11        0.80      0.92 o 
   3   2   6        0.62        0.71      1.53 o 
   4   2   6      155.02      155.63      3.39 o 
   5   2   6      574.00      578.48      9.32 o 
   6   2   6       56.94       60.24      2.78 o 
   7   2   6      253.75      264.55      5.79 o 
   8   2   6       30.51       29.69      2.54 o 
   9   2   6       35.19       37.21      3.15 o 
  10   2   6      149.01      140.13      5.80 o 
  11   2   6      108.85      120.52      7.38 o 
  12   2   6      106.60      100.88      7.30 o 
  13   2   6       49.44       46.74      5.76 o 
  14   2   6       43.09       44.35     12.02 o 
 -15   3   6        0.19        3.10     14.07 o 
 -14   3   6       38.90       53.27     18.01 o 
 -13   3   6       17.95       33.67     18.84 o 
 -12   3   6        1.46        8.20      7.23 o 
 -11   3   6       32.13       22.44      7.97 o 
 -10   3   6        7.27        5.12      3.68 o 
  -9   3   6        2.47        5.30      3.77 o 
  -8   3   6       91.16       88.00      5.58 o 
  -7   3   6        5.28        5.34      3.15 o 
  -6   3   6        9.15        3.64      3.27 o 
  -5   3   6       45.20       44.50      4.00 o 
  -4   3   6       38.48       43.56      3.26 o 
  -3   3   6       76.81       71.49      5.33 o 
  -2   3   6       97.44       93.65      3.77 o 
  -1   3   6        5.30        2.98      2.27 o 
   0   3   6       86.07       85.95      3.38 o 
   1   3   6      340.11      350.34      9.44 o 
   2   3   6       58.94       54.33      2.46 o 
   3   3   6      169.62      155.08      3.86 o 
   4   3   6      114.39      113.85      3.39 o 
   5   3   6      152.26      145.75      4.21 o 
   6   3   6      175.83      167.49      4.43 o 
   7   3   6      303.40      298.96      6.40 o 
   8   3   6        0.59        1.02      2.53 o 
   9   3   6        7.01        3.94      2.72 o 
  10   3   6       73.85       66.49      5.55 o 
  11   3   6       27.33       25.45      4.49 o 
  12   3   6       82.35       89.60      6.60 o 
  13   3   6       18.52       17.28      5.91 o 
 -14   4   6        5.81       10.65     11.60 o 
 -13   4   6        2.54      -10.67     10.90 o 
 -12   4   6        0.01       -2.49      8.04 o 
 -11   4   6        3.70        6.15      6.23 o 
 -10   4   6       31.51       32.35      5.30 o 
  -9   4   6        2.07       -1.75      4.07 o 
  -8   4   6       46.29       46.29      4.64 o 
  -7   4   6       40.08       41.70      4.26 o 
  -6   4   6      208.55      222.35      7.50 o 
  -5   4   6      284.39      307.38      9.44 o 
  -4   4   6      144.96      133.74      5.85 o 
  -3   4   6      140.47      148.15      6.87 o 
  -2   4   6       62.03       58.43      3.29 o 
  -1   4   6        0.27        4.69      2.34 o 
   0   4   6        0.12        0.53      2.76 o 
   1   4   6        4.27        6.39      1.99 o 
   2   4   6      128.84      127.06      3.93 o 
   3   4   6       55.15       54.30      2.73 o 
   4   4   6      296.16      306.55      6.19 o 
   5   4   6      609.69      632.95     11.89 o 
   6   4   6        1.12       -0.70      2.27 o 
   7   4   6        3.27       -0.66      2.25 o 
   8   4   6       42.09       39.77      2.94 o 
   9   4   6      141.27      148.40      7.96 o 
  10   4   6       34.60       51.69      5.10 o 
  11   4   6        2.31        2.06      4.30 o 
  12   4   6        0.00       -0.70      4.36 o 
  13   4   6        0.16        7.71      8.69 o 
 -14   5   6        0.66        1.89     10.25 o 
 -13   5   6        3.21        0.76     12.14 o 
 -12   5   6        2.59        1.14     12.98 o 
 -11   5   6        1.03       -2.77      8.37 o 
 -10   5   6        0.54        1.59      4.49 o 
  -9   5   6        3.09        4.64      3.81 o 
  -8   5   6        2.72        0.67      3.44 o 
  -7   5   6        0.78        1.44      3.36 o 
  -6   5   6       22.59       19.94      3.46 o 
  -5   5   6        1.07        0.17      3.73 o 
  -4   5   6        2.45        4.98      3.08 o 
  -3   5   6      198.48      193.86      7.16 o 
  -2   5   6        2.28        4.70      2.94 o 
  -1   5   6       13.48       15.61      3.11 o 
   0   5   6       30.44       28.72      3.26 o 
   1   5   6       63.62       59.94      3.34 o 
   2   5   6        1.52        1.82      2.17 o 
   3   5   6        0.17       -2.09      2.09 o 
   4   5   6      169.89      172.62      4.96 o 
   5   5   6       13.56       15.18      2.62 o 
   6   5   6        8.20       10.80      2.71 o 
   7   5   6        0.31       -1.93      2.68 o 
   8   5   6       24.39       22.80      3.44 o 
   9   5   6        0.09        3.56      4.15 o 
  10   5   6        0.02        6.35      7.01 o 
  11   5   6       19.46       11.59      4.54 o 
  12   5   6        0.38        3.38      5.01 o 
 -13   6   6        0.28       -3.83     11.54 o 
 -12   6   6        0.18       -3.07      9.79 o 
 -11   6   6        7.46        6.12     10.22 o 
 -10   6   6        2.77        4.90      8.35 o 
  -9   6   6        0.05        7.98      5.74 o 
  -8   6   6        0.24        4.62      4.33 o 
  -7   6   6        3.34       -1.28      4.49 o 
  -6   6   6        0.60        1.98      3.39 o 
  -5   6   6        0.58        0.19      2.89 o 
  -4   6   6       52.95       49.95      4.87 o 
  -3   6   6       63.12       67.45      4.38 o 
  -2   6   6       23.89       25.64      3.41 o 
  -1   6   6        6.04        1.25      3.12 o 
   0   6   6        9.39        9.39      2.86 o 
   1   6   6       11.55       14.52      2.63 o 
   2   6   6       29.56       27.37      3.06 o 
   3   6   6       37.44       36.83      3.26 o 
   4   6   6        0.04        2.78      2.66 o 
   5   6   6       78.06       82.66      4.41 o 
   6   6   6       33.40       32.96      3.20 o 
   7   6   6        4.16        1.65      3.03 o 
   8   6   6        5.58        4.99      3.63 o 
   9   6   6        3.33        7.88      5.72 o 
  10   6   6       16.09       17.17      5.92 o 
  11   6   6        8.76        7.88      5.78 o 
 -12   7   6       11.75       -7.43     10.43 o 
 -11   7   6        0.60        1.22     10.16 o 
 -10   7   6        4.13       -0.41     10.96 o 
  -9   7   6        1.38       -3.06      5.45 o 
  -8   7   6        3.26        4.28      7.83 o 
  -7   7   6        1.86       -1.81      5.63 o 
  -6   7   6        0.42        6.70      5.79 o 
  -5   7   6        4.98        2.06      4.63 o 
  -4   7   6      164.10      143.85      7.99 o 
  -3   7   6       67.34       52.86      4.90 o 
  -2   7   6        8.89        7.24      3.95 o 
  -1   7   6        5.40        1.66      3.49 o 
   0   7   6        0.62        4.79      3.20 o 
   1   7   6       39.49       30.04      4.27 o 
   2   7   6       16.32       18.59      3.19 o 
   3   7   6      119.93      102.54      4.68 o 
   4   7   6        4.84        4.50      3.03 o 
   5   7   6        0.09        1.45      3.34 o 
   6   7   6        9.68       10.82      3.72 o 
   7   7   6        0.47        5.29      4.45 o 
   8   7   6       11.78        4.45      5.38 o 
   9   7   6        0.03        2.12      5.37 o 
  10   7   6        0.05        5.49      7.00 o 
 -11   8   6        8.81        7.83     10.45 o 
 -10   8   6       26.14       24.27     12.85 o 
  -9   8   6        0.62        7.19     10.26 o 
  -8   8   6        2.37       -1.38     17.78 o 
  -7   8   6       28.02       26.59      6.49 o 
  -6   8   6       55.88       45.99      6.81 o 
  -5   8   6       56.00       50.92      6.97 o 
  -4   8   6        7.29        4.30      4.67 o 
  -3   8   6       11.11       -0.90      4.92 o 
  -2   8   6        0.70       -1.85      3.93 o 
  -1   8   6        2.34        5.43      3.56 o 
   0   8   6        0.95        0.62      3.94 o 
   1   8   6       10.06        6.51      3.78 o 
   2   8   6        3.97        2.00      3.22 o 
   3   8   6       27.14       23.61      3.46 o 
   4   8   6        2.41       -1.74      2.80 o 
   5   8   6       15.61       12.14      3.71 o 
   6   8   6        1.42       -3.09      4.06 o 
   7   8   6        9.93        7.94      5.49 o 
   8   8   6        1.98        4.96      6.18 o 
   9   8   6       18.14       14.98      6.73 o 
  -9   9   6        3.66        6.87     10.86 o 
  -8   9   6        4.45       12.49     10.57 o 
  -7   9   6        0.47       -0.71      9.98 o 
  -6   9   6        9.14        1.43      9.66 o 
  -5   9   6       49.38       16.93     12.67 o 
  -4   9   6        2.46        5.38      3.82 o 
  -3   9   6        1.40       -4.12      4.12 o 
  -2   9   6        4.75        1.39      4.83 o 
  -1   9   6       17.39       15.28      5.46 o 
   0   9   6        6.39        9.99      4.54 o 
   1   9   6       14.94        9.14      4.76 o 
   2   9   6        5.22       -0.56      3.60 o 
   3   9   6        2.37       -3.03      4.18 o 
   4   9   6       37.25       39.03      6.35 o 
   5   9   6        1.75       -4.29      5.47 o 
   6   9   6       14.63       10.55      6.12 o 
   7   9   6        0.03        0.24      6.55 o 
  -7  10   6       18.06       24.38     10.94 o 
  -6  10   6        3.44       -4.09     19.52 o 
  -5  10   6        5.72       -4.69      7.54 o 
  -4  10   6        8.80       12.98      6.74 o 
  -3  10   6        0.01       -2.20      6.16 o 
  -2  10   6        0.10        1.02      6.19 o 
  -1  10   6        7.42        5.51      7.10 o 
   0  10   6        3.06       -3.21      6.62 o 
   1  10   6        0.07       -5.36      7.11 o 
   2  10   6        5.40        9.63      7.73 o 
   3  10   6        0.09        2.96      6.37 o 
   4  10   6       15.19       16.59      6.53 o 
   5  10   6        3.58        7.06      8.02 o 
 -15   1   7        0.24        6.27     11.20 o 
 -14   1   7        0.06        6.94      9.28 o 
 -13   1   7        7.73        5.73     11.20 o 
 -12   1   7       11.99        8.52      7.68 o 
 -11   1   7        3.70       -0.02     10.41 o 
 -10   1   7        3.32        1.49      6.39 o 
  -9   1   7       10.52       11.29      4.04 o 
  -8   1   7        1.46        5.26      3.60 o 
  -7   1   7       12.11       11.02      3.33 o 
  -6   1   7      116.88      119.84      5.99 o 
  -5   1   7       80.17       84.58      4.62 o 
  -4   1   7        0.44       -0.20      2.40 o 
  -3   1   7      109.73      123.84      4.28 o 
  -2   1   7        9.13        9.88      1.80 o 
  -1   1   7       19.11       23.32      1.95 o 
   0   1   7      175.39      162.65      4.20 o 
   1   1   7       92.48       94.68      5.26 o 
   2   1   7        6.48        6.61      3.60 o 
   3   1   7        0.02       -1.44      3.67 o 
   4   1   7        6.08        7.64      4.05 o 
   5   1   7       10.83       10.73      3.85 o 
   6   1   7       86.55       90.01      5.44 o 
   7   1   7        1.32        3.23      4.12 o 
   8   1   7        0.18       -1.13      1.18 o 
   9   1   7        1.24        3.22      1.64 o 
  10   1   7        8.65       12.39      4.22 o 
  11   1   7        3.52       -0.42      6.00 o 
  12   1   7        0.93        2.34      6.34 o 
  13   1   7       25.76       30.97      7.34 o 
 -14   2   7        7.09       20.97     10.60 o 
 -13   2   7        0.57       -2.16     10.12 o 
 -12   2   7       11.37        0.84      7.56 o 
 -11   2   7       34.79       36.74      7.32 o 
 -10   2   7        0.29        5.25      3.67 o 
  -9   2   7       23.59       25.75      3.92 o 
  -8   2   7       44.72       41.09      3.90 o 
  -7   2   7       90.06       80.66      4.45 o 
  -6   2   7      107.89      115.69      4.96 o 
  -5   2   7      110.66      116.50      5.09 o 
  -4   2   7       55.94       56.09      3.74 o 
  -3   2   7        3.34        4.54      2.03 o 
  -2   2   7       15.80       18.28      2.16 o 
  -1   2   7        2.84        4.80      1.85 o 
   0   2   7        9.54        7.07      1.35 o 
   1   2   7       79.08       68.12      3.21 o 
   2   2   7        2.73        1.37      4.28 o 
   3   2   7        8.96        4.88      4.36 o 
   4   2   7      297.12      304.42     10.03 o 
   5   2   7      435.68      455.29     13.44 o 
   6   2   7      126.12      116.27      4.76 o 
   7   2   7      222.17      222.87      4.92 o 
   8   2   7       63.79       63.19      2.75 o 
   9   2   7       24.83       32.95      4.18 o 
  10   2   7        3.31        4.94      3.38 o 
  11   2   7        2.33        9.08      8.52 o 
  12   2   7       26.63       36.76      8.12 o 
  13   2   7       17.19       21.43      8.25 o 
 -14   3   7        4.04       -1.11     17.48 o 
 -13   3   7        0.72       17.13     10.99 o 
 -12   3   7        8.96        0.76      6.94 o 
 -11   3   7       15.61       25.67      7.23 o 
 -10   3   7       72.08       70.72      6.91 o 
  -9   3   7        0.83        4.71      3.81 o 
  -8   3   7        3.65        4.08      3.89 o 
  -7   3   7        7.53        7.88      5.06 o 
  -6   3   7        0.49       -1.00      3.55 o 
  -5   3   7       69.28       70.57      4.16 o 
  -4   3   7       29.75       27.51      3.46 o 
  -3   3   7       14.84       19.58      2.72 o 
  -2   3   7       15.49       15.12      2.61 o 
  -1   3   7       92.17       95.61      3.47 o 
   0   3   7      127.93      141.21      4.24 o 
   1   3   7      238.64      253.16      6.15 o 
   2   3   7      284.04      307.18      7.59 o 
   3   3   7      243.43      249.41      5.63 o 
   4   3   7      241.96      238.21      7.45 o 
   5   3   7        3.91        0.20      2.77 o 
   6   3   7        0.35       -0.04      1.56 o 
   7   3   7        2.20        3.11      1.77 o 
   8   3   7       16.21       18.09      2.89 o 
   9   3   7        2.35        8.67      3.24 o 
  10   3   7       10.19        5.95      4.36 o 
  11   3   7       78.89       79.86     13.48 o 
  12   3   7       13.19        8.34      7.58 o 
 -14   4   7        1.94      -11.50     13.09 o 
 -13   4   7       14.54        1.33      9.88 o 
 -12   4   7        0.93        2.18      9.65 o 
 -11   4   7       15.57       17.24     12.45 o 
 -10   4   7        7.28       11.72      5.58 o 
  -9   4   7       13.93       13.56      5.59 o 
  -8   4   7       10.82       12.60      5.57 o 
  -7   4   7      268.15      280.99      9.38 o 
  -6   4   7       19.80       21.84      3.45 o 
  -5   4   7       27.72       34.66      3.38 o 
  -4   4   7      241.17      252.87      9.69 o 
  -3   4   7       23.50       22.75      4.14 o 
  -2   4   7       19.32       23.09      4.10 o 
  -1   4   7        8.97       12.24      2.68 o 
   0   4   7      103.00      109.27      4.16 o 
   1   4   7       21.26       17.20      2.33 o 
   2   4   7        0.37       -1.27      2.09 o 
   3   4   7        3.24        2.09      1.85 o 
   4   4   7        0.02       -0.47      2.02 o 
   5   4   7        1.59       -0.42      1.81 o 
   6   4   7        2.12        4.14      1.97 o 
   7   4   7      109.10      108.39      6.57 o 
   8   4   7       16.44       17.93      3.63 o 
   9   4   7      117.68      137.95      8.39 o 
  10   4   7      101.98      113.61     12.66 o 
  11   4   7       48.77       40.87      7.67 o 
  12   4   7       29.02       25.49      7.79 o 
 -13   5   7        9.29       12.38      9.92 o 
 -12   5   7        8.45        8.74      9.70 o 
 -11   5   7       11.37        8.19     11.67 o 
 -10   5   7       11.25        9.06      6.17 o 
  -9   5   7        0.09        1.91      5.51 o 
  -8   5   7       23.55       24.90      5.51 o 
  -7   5   7        9.75        4.73      3.61 o 
  -6   5   7       43.45       46.20      4.49 o 
  -5   5   7        5.57        1.62      3.43 o 
  -4   5   7        0.96       -3.11      3.33 o 
  -3   5   7       13.93        8.17      3.19 o 
  -2   5   7       40.41       35.75      4.98 o 
  -1   5   7       90.51       88.70      4.40 o 
   0   5   7      120.61      119.35      5.10 o 
   1   5   7      476.72      512.08     13.43 o 
   2   5   7       54.56       67.13      3.78 o 
   3   5   7      291.98      273.83      7.14 o 
   4   5   7       56.85       51.37      3.09 o 
   5   5   7        4.19        6.75      2.34 o 
   6   5   7       18.55       22.23      2.94 o 
   7   5   7       10.04       12.07      3.29 o 
   8   5   7        0.55        2.24      3.48 o 
   9   5   7       11.13       11.10      4.18 o 
  10   5   7       14.89       11.19      5.97 o 
  11   5   7        0.34        4.62      9.54 o 
 -12   6   7        2.06       -1.53      9.71 o 
 -11   6   7        2.46        4.15      9.22 o 
 -10   6   7       54.47       37.65     12.94 o 
  -9   6   7        0.09       -1.65      4.46 o 
  -8   6   7        8.95        5.31      4.99 o 
  -7   6   7       20.50       25.59      6.70 o 
  -6   6   7      215.87      236.33     15.10 o 
  -5   6   7        0.99        2.31      3.84 o 
  -4   6   7       23.19       12.08      4.24 o 
  -3   6   7        1.88       -0.06      3.84 o 
  -2   6   7       11.03       13.36      3.99 o 
  -1   6   7       14.59       18.12      3.57 o 
   0   6   7       14.16        8.87      3.47 o 
   1   6   7       82.57       85.31      4.59 o 
   2   6   7        0.94        2.67      3.06 o 
   3   6   7       52.28       39.02      3.23 o 
   4   6   7        6.16        5.76      2.64 o 
   5   6   7       76.42       76.74      5.92 o 
   6   6   7      121.10      142.59      8.35 o 
   7   6   7       92.93      103.55      6.87 o 
   8   6   7       18.61       26.07      5.32 o 
   9   6   7      102.89      102.45     14.73 o 
  10   6   7       25.24       35.69     12.68 o 
 -11   7   7       10.45        9.83      9.83 o 
 -10   7   7        2.39       12.21      9.83 o 
  -9   7   7        2.54        0.15      9.51 o 
  -8   7   7        3.89        6.83      6.39 o 
  -7   7   7        1.92        5.86      5.35 o 
  -6   7   7       26.95       24.29      6.93 o 
  -5   7   7       30.49       30.90      7.35 o 
  -4   7   7        3.36        4.61      4.42 o 
  -3   7   7       36.22       33.19      5.64 o 
  -2   7   7       32.82       24.98      4.84 o 
  -1   7   7       57.31       57.97      5.38 o 
   0   7   7       17.71        9.26      3.85 o 
   1   7   7       52.86       45.08      4.27 o 
   2   7   7       65.07       66.35      4.56 o 
   3   7   7       83.99       83.67      4.72 o 
   4   7   7        3.94        7.82      3.37 o 
   5   7   7        6.34       11.33      4.22 o 
   6   7   7        9.84       14.82      4.61 o 
   7   7   7        0.23        4.32      6.73 o 
   8   7   7        2.98        8.89      4.26 o 
   9   7   7       12.60        7.79      6.59 o 
  -9   8   7        9.35       26.83     13.23 o 
  -8   8   7        4.77        0.00      8.42 o 
  -7   8   7       56.70       49.54      9.15 o 
  -6   8   7        5.88        9.21      6.37 o 
  -5   8   7       35.28       27.71      7.87 o 
  -4   8   7       20.38       15.42      6.34 o 
  -3   8   7        1.33        9.36      5.55 o 
  -2   8   7        7.69       10.48      4.97 o 
  -1   8   7        0.03       -1.98      4.70 o 
   0   8   7        0.00        1.80      4.12 o 
   1   8   7        7.08       11.20      4.77 o 
   2   8   7        7.80        7.34      4.02 o 
   3   8   7        3.44       -1.87      3.96 o 
   4   8   7        0.91        4.28      5.10 o 
   5   8   7       20.72       20.12      4.62 o 
   6   8   7        9.09       15.42      6.59 o 
   7   8   7       42.99       56.68      7.67 o 
   8   8   7       26.89       30.38     10.92 o 
  -7   9   7        5.74        7.96     10.85 o 
  -6   9   7        0.85       12.70     11.80 o 
  -5   9   7        3.93        2.68      9.68 o 
  -4   9   7       11.88        7.39      5.81 o 
  -3   9   7        1.10        7.69      5.42 o 
  -2   9   7       12.07       12.83      5.78 o 
  -1   9   7        2.86       -0.52      5.81 o 
   0   9   7       19.37       15.72      6.13 o 
   1   9   7        0.34        3.01      5.53 o 
   2   9   7       54.09       46.56      6.16 o 
   3   9   7       10.59       15.95      6.15 o 
   4   9   7        0.35        4.24      5.34 o 
   5   9   7        0.02        4.82      5.89 o 
   6   9   7        7.98       12.08      7.00 o 
  -4  10   7        1.57       -0.98     11.74 o 
  -3  10   7        9.16        5.80      6.76 o 
  -2  10   7        0.44       -2.19      7.57 o 
  -1  10   7        2.36        4.52      6.22 o 
   0  10   7        2.16       -0.62      7.56 o 
   1  10   7        0.36       -7.45      7.45 o 
   2  10   7        3.03        6.75      8.81 o 
 -14   0   8       25.44       10.82     14.68 o 
 -13   0   8        0.53       -1.51     17.02 o 
 -12   0   8       28.57       33.29     14.75 o 
 -11   0   8      115.33       96.09     17.86 o 
 -10   0   8       44.36       43.43     12.41 o 
  -9   0   8        0.02        2.76      6.12 o 
  -8   0   8       19.78       26.14      5.96 o 
  -7   0   8      134.72      166.41     11.96 o 
  -6   0   8       82.07       88.28      6.68 o 
  -5   0   8       40.43       48.95      5.33 o 
  -4   0   8       59.42       51.92      4.62 o 
  -3   0   8       21.10       23.39      4.77 o 
  -2   0   8       65.27       63.48      3.98 o 
  -1   0   8      103.35       97.12      4.86 o 
   0   0   8       30.11       18.98      8.53 o 
   1   0   8        0.17        4.30      4.77 o 
   2   0   8       24.26       20.63      7.29 o 
   3   0   8       18.12        4.16      5.77 o 
   4   0   8     1219.44     1418.42     50.19 o 
   5   0   8       91.61       88.42     11.22 o 
   6   0   8       82.37       82.25      8.85 o 
   7   0   8      188.48      203.04     13.46 o 
   8   0   8       63.27       70.79     13.56 o 
   9   0   8      108.78      121.94     11.47 o 
  10   0   8       63.57       70.98      9.26 o 
  11   0   8        6.90       21.35      9.96 o 
  12   0   8       74.57       75.11     13.11 o 
 -14   1   8        9.16       36.17     13.67 o 
 -13   1   8        0.30       -8.60     10.44 o 
 -12   1   8        2.38        3.95     10.22 o 
 -11   1   8        7.05        6.47      7.39 o 
 -10   1   8       99.31       89.96     11.53 o 
  -9   1   8       39.50       34.89      5.14 o 
  -8   1   8       28.79       27.96      4.21 o 
  -7   1   8       42.86       48.09      4.71 o 
  -6   1   8        0.07        0.65      3.56 o 
  -5   1   8       10.58       14.61      3.00 o 
  -4   1   8       91.28       93.33      4.20 o 
  -3   1   8      205.50      214.52      5.95 o 
  -2   1   8      217.08      218.83      7.09 o 
  -1   1   8      152.96      148.63      4.92 o 
   0   1   8       82.80       88.54      6.00 o 
   1   1   8       93.82       91.79      6.31 o 
   2   1   8       39.41       42.86      5.39 o 
   3   1   8      339.04      376.25     13.24 o 
   4   1   8      132.45      147.59      9.25 o 
   5   1   8       30.83       26.34      5.20 o 
   6   1   8        7.43        5.61      4.90 o 
   7   1   8       18.84       16.46      5.24 o 
   8   1   8       14.09       14.64      5.12 o 
   9   1   8       41.21       32.08      5.86 o 
  10   1   8       21.23       16.09      5.65 o 
  11   1   8      156.61      176.96     16.90 o 
  12   1   8       58.79       62.29     25.57 o 
 -13   2   8        1.48        9.41     10.47 o 
 -12   2   8        4.41        9.39      9.05 o 
 -11   2   8       42.77       36.17      9.86 o 
 -10   2   8       56.96       40.69      6.27 o 
  -9   2   8       21.84       21.92      4.39 o 
  -8   2   8        3.80       -2.72      3.29 o 
  -7   2   8       84.18       77.92      4.69 o 
  -6   2   8       11.89       12.57      3.12 o 
  -5   2   8       42.62       39.85      3.47 o 
  -4   2   8      111.28      106.14      5.34 o 
  -3   2   8       41.96       39.20      2.98 o 
  -2   2   8       13.69        7.59      2.14 o 
  -1   2   8       18.20       13.82      1.83 o 
   0   2   8        3.76        5.24      2.04 o 
   1   2   8       43.07       49.76      6.37 o 
   2   2   8       22.64       17.51      5.90 o 
   3   2   8      222.49      262.04     10.56 o 
   4   2   8       12.59       17.77      5.62 o 
   5   2   8        2.16        8.51      5.49 o 
   6   2   8        6.66        3.29      5.59 o 
   7   2   8       96.14      103.02      8.17 o 
   8   2   8      116.94      132.42      8.98 o 
   9   2   8      108.89      115.26      8.35 o 
  10   2   8       58.58       53.89      6.47 o 
  11   2   8       51.44       53.87      9.25 o 
 -13   3   8        4.59       -6.66     11.03 o 
 -12   3   8        0.19      -10.45     16.95 o 
 -11   3   8        3.41        4.38      8.51 o 
 -10   3   8        7.73        4.19      5.34 o 
  -9   3   8        0.72       -4.84      4.84 o 
  -8   3   8        5.58        4.90      4.63 o 
  -7   3   8       24.76       16.24      4.27 o 
  -6   3   8      157.14      140.40      7.66 o 
  -5   3   8        8.45        3.88      2.85 o 
  -4   3   8       25.42       29.88      3.33 o 
  -3   3   8        0.71        0.21      2.32 o 
  -2   3   8       73.48       74.87      6.80 o 
  -1   3   8      130.98      130.81      6.97 o 
   0   3   8       37.23       32.76      3.53 o 
   1   3   8       34.38       31.28      1.95 o 
   2   3   8       44.55       43.86      2.79 o 
   3   3   8      168.58      178.25     11.02 o 
   4   3   8      126.38      118.28      8.25 o 
   5   3   8       22.64       21.23      5.62 o 
   6   3   8        3.66        4.25      6.83 o 
   7   3   8       48.93       58.96      7.20 o 
   8   3   8        8.51       14.44      6.82 o 
   9   3   8        9.90       11.48      6.39 o 
  10   3   8       49.79       43.82      9.57 o 
  11   3   8        7.49        3.63      7.32 o 
 -12   4   8        2.30       -1.95      8.85 o 
 -11   4   8        0.94        6.74     12.26 o 
 -10   4   8       44.26       36.93      8.28 o 
  -9   4   8        0.24        2.97      5.48 o 
  -8   4   8        2.88       -0.45      4.90 o 
  -7   4   8        9.31        6.98      3.81 o 
  -6   4   8       91.27       85.21      5.46 o 
  -5   4   8       21.20       19.43      3.73 o 
  -4   4   8        0.00        0.79      3.23 o 
  -3   4   8        7.59        8.40      2.96 o 
  -2   4   8        7.94       10.00      2.83 o 
  -1   4   8        4.41        4.42      2.58 o 
   0   4   8       67.21       57.49      3.67 o 
   1   4   8       85.67       80.60      3.68 o 
   2   4   8      115.60      119.54      4.41 o 
   3   4   8       19.68       18.98      2.52 o 
   4   4   8       17.96       20.28      2.55 o 
   5   4   8       38.08       37.86      3.49 o 
   6   4   8       66.20       81.22      6.01 o 
   7   4   8       23.03       26.97      6.28 o 
   8   4   8        0.03        7.14      6.21 o 
   9   4   8        9.04        6.97      7.22 o 
  10   4   8        1.93       10.53      7.92 o 
 -12   5   8        0.12       -1.82      8.62 o 
 -11   5   8        4.39        4.87      9.94 o 
 -10   5   8        2.64       -2.00      8.23 o 
  -9   5   8        2.01       -4.21      5.36 o 
  -8   5   8        7.54        6.22      5.65 o 
  -7   5   8        8.30        6.60      4.80 o 
  -6   5   8       16.85       21.67      4.39 o 
  -5   5   8       16.60       15.85      3.98 o 
  -4   5   8        2.35       -1.10      3.96 o 
  -3   5   8        1.66        4.63      4.25 o 
  -2   5   8       13.04       13.37      3.09 o 
  -1   5   8       13.05       16.48      3.68 o 
   0   5   8        4.35        5.02      4.13 o 
   1   5   8       19.83       16.18      3.13 o 
   2   5   8        7.26        8.67      2.83 o 
   3   5   8       19.02       15.14      4.26 o 
   4   5   8       27.91       28.90      3.99 o 
   5   5   8        0.13       -0.94      3.16 o 
   6   5   8       23.75       31.95      4.58 o 
   7   5   8        2.33        2.44      6.78 o 
   8   5   8        5.90       11.28      6.81 o 
   9   5   8       10.35       15.02      7.78 o 
  10   5   8       12.03       18.79      7.19 o 
 -11   6   8        0.07       10.63     11.84 o 
 -10   6   8        0.41        0.15     10.88 o 
  -9   6   8        4.56       12.78      8.88 o 
  -8   6   8        7.61        9.20      6.01 o 
  -7   6   8        1.68        1.04      8.43 o 
  -6   6   8        4.63        4.59      5.81 o 
  -5   6   8       27.55       26.10      5.04 o 
  -4   6   8        1.33        3.51      3.90 o 
  -3   6   8        0.27        3.43      3.81 o 
  -2   6   8        0.03        2.37      4.11 o 
  -1   6   8        1.81        0.37      3.54 o 
   0   6   8       18.63       17.59      4.81 o 
   1   6   8        4.38        2.20      2.74 o 
   2   6   8       77.18       74.03      4.98 o 
   3   6   8       17.66       15.22      3.98 o 
   4   6   8        1.59        0.03      3.83 o 
   5   6   8        0.83        6.76      4.38 o 
   6   6   8        0.53       -2.07      4.02 o 
   7   6   8        4.04        8.22      5.90 o 
   8   6   8       14.68       17.89      7.39 o 
   9   6   8        3.26      -10.22     10.22 o 
  -9   7   8        0.00      -17.93     18.76 o 
  -8   7   8        7.70        5.19      5.52 o 
  -7   7   8        7.15        8.53      6.29 o 
  -6   7   8        0.11       -0.26      8.07 o 
  -5   7   8        9.65       17.96      7.66 o 
  -4   7   8        2.97        6.16      5.43 o 
  -3   7   8        0.84        2.65      4.99 o 
  -2   7   8       12.47       10.30      4.56 o 
  -1   7   8        4.64        5.95      4.67 o 
   0   7   8        0.02        4.47      4.74 o 
   1   7   8       44.95       42.78      7.34 o 
   2   7   8        7.30        1.25      3.94 o 
   3   7   8        0.01       -0.54      4.37 o 
   4   7   8        1.59       -1.68      3.58 o 
   5   7   8        0.11       -1.27      5.67 o 
   6   7   8        6.94        1.13      6.77 o 
   7   7   8        4.99        7.11      8.38 o 
  -8   8   8        0.21        0.40      8.71 o 
  -7   8   8        0.16        0.72     10.86 o 
  -6   8   8        0.71       -6.65      6.91 o 
  -5   8   8        0.01       -5.36      6.16 o 
  -4   8   8        1.00       -6.32      7.93 o 
  -3   8   8        1.11        1.09      6.23 o 
  -2   8   8        1.98       -3.06      6.83 o 
  -1   8   8        0.50        3.77      4.87 o 
   0   8   8       24.71       22.31      7.08 o 
   1   8   8        6.40        3.03      5.13 o 
   2   8   8        0.47       -0.03      4.31 o 
   3   8   8        0.42        0.65      4.54 o 
   4   8   8        0.15        6.51      6.56 o 
   5   8   8        3.40        2.22      7.41 o 
  -5   9   8        5.21      -10.69     11.01 o 
  -4   9   8       16.58       23.20     13.20 o 
  -3   9   8        1.49        3.44      6.32 o 
  -2   9   8        1.20        7.54     11.18 o 
  -1   9   8        2.99       -0.41      6.22 o 
   0   9   8        7.43        2.27      5.54 o 
   1   9   8        1.10       -1.25      5.35 o 
   2   9   8       11.72       12.50      7.93 o 
   3   9   8        6.63       11.67      9.45 o 
 -12   1   9        1.33      -11.48     11.48 o 
 -11   1   9        0.01       -9.46      9.46 o 
 -10   1   9        7.54        5.94      7.00 o 
  -9   1   9        0.01       -3.87      4.53 o 
  -8   1   9       24.97       19.69      4.13 o 
  -7   1   9      112.26       98.28      5.28 o 
  -6   1   9       23.10       19.14      3.42 o 
  -5   1   9        3.35        1.66      3.03 o 
  -4   1   9        4.47        3.25      2.59 o 
  -3   1   9       21.72       26.59      2.97 o 
  -2   1   9       39.80       32.07      3.05 o 
  -1   1   9        1.60       -0.44      3.19 o 
   0   1   9        7.94       14.09      9.20 o 
   1   1   9        8.74        5.61      5.39 o 
   2   1   9        0.20        5.23      5.71 o 
   3   1   9       24.17       20.41      6.00 o 
   4   1   9        0.01        3.09      6.05 o 
   5   1   9        3.30        7.50      6.61 o 
   6   1   9        4.27       -6.12      6.12 o 
   7   1   9        3.19        4.29      6.41 o 
   8   1   9        1.18        8.60      5.93 o 
   9   1   9       10.96       18.24      5.83 o 
  10   1   9        0.89       -1.62      5.64 o 
 -12   2   9        0.32       -0.39      8.51 o 
 -11   2   9       12.82       25.22      9.88 o 
 -10   2   9        9.27        4.86      5.78 o 
  -9   2   9        5.16        5.14      7.38 o 
  -8   2   9        0.57        3.36      4.09 o 
  -7   2   9       44.70       46.74      4.53 o 
  -6   2   9       15.73       14.22      3.29 o 
  -5   2   9        0.23       -1.24      2.72 o 
  -4   2   9        3.04        2.36      2.56 o 
  -3   2   9        0.26       -1.53      2.11 o 
  -2   2   9        1.17       -3.21      3.50 o 
  -1   2   9       50.68       44.43      3.23 o 
   0   2   9       45.19       53.10      8.28 o 
   1   2   9        0.35        0.84      5.89 o 
   2   2   9       10.60       14.99      7.80 o 
   3   2   9       14.93       10.22      6.33 o 
   4   2   9      261.23      282.87     16.93 o 
   5   2   9       10.25        7.46      6.65 o 
   6   2   9        4.74       -1.10      6.15 o 
   7   2   9        7.73       15.71      5.64 o 
   8   2   9        8.32        4.53      5.73 o 
   9   2   9        6.67        5.86      6.09 o 
  10   2   9       51.08       63.32      8.45 o 
 -12   3   9        5.57        2.91     10.10 o 
 -11   3   9        2.74        0.78      8.85 o 
 -10   3   9        4.61        6.17      5.67 o 
  -9   3   9        4.98        4.84      8.88 o 
  -8   3   9        9.90       12.50      5.03 o 
  -7   3   9        5.92        4.18      4.49 o 
  -6   3   9        2.10        3.31      4.02 o 
  -5   3   9        0.09       -1.66      3.49 o 
  -4   3   9       31.20       37.62      5.55 o 
  -3   3   9       32.46       33.11      3.77 o 
  -2   3   9       69.23       78.33      4.62 o 
  -1   3   9       84.35       83.92      3.76 o 
   0   3   9       95.43       91.50      4.02 o 
   1   3   9       55.56       70.04      8.17 o 
   2   3   9        1.76        5.86      6.02 o 
   3   3   9       14.03       17.67      6.03 o 
   4   3   9       30.48       29.08      7.18 o 
   5   3   9       20.59       18.44      7.09 o 
   6   3   9        8.57        7.42      7.46 o 
   7   3   9        4.63       11.75      6.73 o 
   8   3   9        6.70        6.70      6.43 o 
   9   3   9       22.97       24.22      6.73 o 
 -11   4   9        3.33       -1.71     10.08 o 
 -10   4   9       21.74       18.97      8.57 o 
  -9   4   9        3.92        7.11      5.71 o 
  -8   4   9        4.07        6.79      6.27 o 
  -7   4   9       26.03       27.78      5.74 o 
  -6   4   9        0.12        0.46      4.33 o 
  -5   4   9        0.08        0.59      3.78 o 
  -4   4   9        2.41        3.17      2.99 o 
  -3   4   9       16.42       10.86      3.03 o 
  -2   4   9        0.91        3.96      3.12 o 
  -1   4   9        2.64        2.64      2.83 o 
   0   4   9        7.62        4.10      4.83 o 
   1   4   9       21.77       23.83      5.87 o 
   2   4   9       67.10       61.41      9.03 o 
   3   4   9       26.23       30.38      7.31 o 
   4   4   9       15.83       26.06     10.73 o 
   5   4   9        9.96       12.32      6.74 o 
   6   4   9       95.17      108.78      9.97 o 
   7   4   9       47.46       59.18      8.63 o 
   8   4   9       37.76       48.61      8.40 o 
   9   4   9       35.25       48.46      8.57 o 
 -10   5   9        0.04      -12.41     12.41 o 
  -9   5   9        0.34       -0.45      7.96 o 
  -8   5   9        1.54        0.29      6.89 o 
  -7   5   9        2.33        2.54      5.20 o 
  -6   5   9        1.41        3.33      4.87 o 
  -5   5   9        2.53        2.70      4.08 o 
  -4   5   9       56.04       50.68      5.40 o 
  -3   5   9        8.91       12.52      4.65 o 
  -2   5   9       78.28       69.12      6.26 o 
  -1   5   9       71.88       76.50      7.10 o 
   0   5   9       63.01       49.65      6.62 o 
   1   5   9       38.19       29.23      6.85 o 
   2   5   9        9.67       18.58      8.37 o 
   3   5   9        1.73        5.28      6.71 o 
   4   5   9        0.91        2.13      8.90 o 
   5   5   9        0.21        0.25      6.71 o 
   6   5   9        1.68       -3.60      5.84 o 
   7   5   9       15.50       12.89      6.58 o 
   8   5   9        0.02        4.81      7.32 o 
  -9   6   9        2.91       14.43     17.71 o 
  -8   6   9       12.91       17.33      9.03 o 
  -7   6   9        2.79       16.35      7.79 o 
  -6   6   9        2.49        1.89      6.35 o 
  -5   6   9       28.24       33.33      6.53 o 
  -4   6   9        0.38       -2.18      6.40 o 
  -3   6   9        1.25        3.59      6.83 o 
  -2   6   9        0.22       -2.06      5.64 o 
  -1   6   9       13.93        8.99      4.73 o 
   0   6   9       33.38       41.14      8.32 o 
   1   6   9        0.07        4.01     11.20 o 
   2   6   9       15.40       26.05      8.43 o 
   3   6   9       45.86       52.24     10.14 o 
   4   6   9       26.87       29.42     10.00 o 
   5   6   9        9.82        5.98      7.49 o 
   6   6   9       50.86       56.28      8.66 o 
   7   6   9       30.90       29.72      8.55 o 
  -7   7   9        0.51        3.87      7.07 o 
  -6   7   9        7.89        1.38      5.81 o 
  -5   7   9        1.64       -6.01      6.01 o 
  -4   7   9       18.24       22.82      7.45 o 
  -3   7   9        1.75        7.50      5.35 o 
  -2   7   9        7.87        8.87      5.80 o 
  -1   7   9       23.78       19.71      7.93 o 
   0   7   9       51.76       39.88     10.23 o 
   1   7   9        0.45       23.15     13.54 o 
   2   7   9        0.00        3.12      8.96 o 
   3   7   9        3.77        7.84     12.71 o 
   4   7   9        0.82       -1.95      8.93 o 
   5   7   9        5.82       -7.15      7.15 o 
  -4   8   9        4.02        3.46      8.28 o 
  -3   8   9        0.23       17.11      8.80 o 
  -2   8   9        0.48        5.92     12.14 o 
  -1   8   9        0.54      -16.72     16.72 o 
   0   8   9        0.05        1.59     12.71 o 
   1   8   9        0.29        9.61      7.30 o 
   2   8   9        0.76        0.12      8.20 o 
 -11   0  10        0.01       -2.35     11.65 o 
 -10   0  10       27.41       15.51     13.17 o 
  -9   0  10       16.70       20.93     11.77 o 
  -8   0  10        3.57        6.25      6.73 o 
  -7   0  10       31.92       35.91      9.90 o 
  -6   0  10        0.78       -3.96      5.34 o 
  -5   0  10       29.31       22.05      6.53 o 
  -4   0  10       13.45       17.70      5.05 o 
  -3   0  10        3.65       -1.59     11.73 o 
  -2   0  10        4.38       11.73     11.73 o 
  -1   0  10       32.02       58.94     14.15 o 
   0   0  10       72.76       89.48     10.61 o 
   1   0  10       79.62       91.29     11.16 o 
   2   0  10        6.15       16.62      9.50 o 
   3   0  10        2.42        1.31      8.66 o 
   4   0  10       65.91       93.54     17.37 o 
   5   0  10       58.69       70.46     12.31 o 
   6   0  10       40.34       56.48     13.96 o 
   7   0  10       32.42       44.96     11.47 o 
   8   0  10       35.23       36.37     11.17 o 
 -11   1  10        1.68        1.86      9.03 o 
 -10   1  10        0.00        0.99      6.00 o 
  -9   1  10        3.30        4.79      6.31 o 
  -8   1  10       14.52        8.40      5.81 o 
  -7   1  10       63.14       66.99      7.43 o 
  -6   1  10        6.86        9.50      4.54 o 
  -5   1  10       28.25       30.83      5.65 o 
  -4   1  10       50.55       54.41      5.52 o 
  -3   1  10       17.08       20.99     13.19 o 
  -2   1  10       24.07       53.14     12.76 o 
  -1   1  10       38.64       44.24      8.89 o 
   0   1  10       33.28       28.08      6.80 o 
   1   1  10       71.98       74.60      8.35 o 
   2   1  10       25.52       33.19      7.15 o 
   3   1  10       30.46       25.97      7.29 o 
   4   1  10       22.36       15.21      6.63 o 
   5   1  10        0.00        0.76      6.30 o 
   6   1  10        9.59       19.63      7.98 o 
   7   1  10       10.05       11.42      7.50 o 
   8   1  10       20.39        4.01      7.06 o 
 -10   2  10        1.48       -1.69      5.99 o 
  -9   2  10        1.31       -3.12      5.78 o 
  -8   2  10       11.56        8.95      5.90 o 
  -7   2  10        6.03       11.83      5.92 o 
  -6   2  10        0.16       -0.21      4.23 o 
  -5   2  10        0.11       -1.68      4.11 o 
  -4   2  10        9.48        5.77      3.69 o 
  -3   2  10        5.97       -6.63      8.93 o 
  -2   2  10        0.24       -0.14      6.38 o 
  -1   2  10        7.72       12.55      6.66 o 
   0   2  10        7.15        5.09      9.68 o 
   1   2  10       48.69       56.76      7.80 o 
   2   2  10       40.70       40.03      6.98 o 
   3   2  10       13.93       20.29      6.66 o 
   4   2  10       25.85       25.40      7.65 o 
   5   2  10       30.94       32.42      8.53 o 
   6   2  10      103.74      108.47     11.14 o 
   7   2  10       23.18       17.76      7.41 o 
   8   2  10       26.78       27.36      7.24 o 
 -10   3  10        1.73        7.84      9.15 o 
  -9   3  10        0.25        5.65      6.45 o 
  -8   3  10       16.33       13.73      6.07 o 
  -7   3  10        5.64        2.36      5.11 o 
  -6   3  10        1.64       -0.64      4.83 o 
  -5   3  10        8.71        6.97      5.85 o 
  -4   3  10       38.96       35.98      4.99 o 
  -3   3  10        6.86        8.43      7.44 o 
  -2   3  10        9.51        9.68      7.91 o 
  -1   3  10        1.40       10.25      7.21 o 
   0   3  10       89.59       99.32     11.13 o 
   1   3  10       19.32       13.74      6.48 o 
   2   3  10       34.18       32.94      7.16 o 
   3   3  10        0.81       -0.71      6.60 o 
   4   3  10       16.32       16.32      7.19 o 
   5   3  10        0.02       -0.27      7.97 o 
   6   3  10        0.74       -3.60      8.57 o 
   7   3  10       13.97        6.84      7.36 o 
  -9   4  10        1.92       -4.07      6.81 o 
  -8   4  10        7.63       -5.92      5.92 o 
  -7   4  10        5.03        8.09      6.48 o 
  -6   4  10        1.25       -2.06      5.52 o 
  -5   4  10       13.14       13.10      6.90 o 
  -4   4  10        0.00        5.20      6.90 o 
  -3   4  10        4.16        6.30      8.23 o 
  -2   4  10        3.08        1.43      9.19 o 
  -1   4  10       59.88       53.32      9.32 o 
   0   4  10        2.94       -2.89      8.30 o 
   1   4  10        2.70        4.81      7.21 o 
   2   4  10        5.36        7.42      8.42 o 
   3   4  10       27.36       24.48      7.04 o 
   4   4  10        1.73       -2.21      6.35 o 
   5   4  10        0.09       -0.10      7.76 o 
   6   4  10        6.28        1.92      8.09 o 
  -8   5  10        0.04        5.71      9.07 o 
  -7   5  10        0.17       -2.71      5.67 o 
  -6   5  10        0.37        1.18      5.48 o 
  -5   5  10        0.51        2.36      6.07 o 
  -4   5  10        5.60        9.47      9.84 o 
  -3   5  10        0.43        1.17      7.69 o 
  -2   5  10        6.26       11.25      8.82 o 
  -1   5  10        3.74       -0.06     16.42 o 
   0   5  10        8.87        1.29     10.07 o 
   1   5  10        7.95        6.50     15.59 o 
   2   5  10        9.76       11.02      8.82 o 
   3   5  10        0.40       -7.36      7.36 o 
   4   5  10        7.18       19.57      8.39 o 
   5   5  10        0.06       -9.43      9.43 o 
  -6   6  10        0.25       -3.96      8.82 o 
  -5   6  10        0.70       10.52      8.27 o 
  -4   6  10        1.29        8.60     10.04 o 
  -3   6  10        3.76        2.52      7.68 o 
  -2   6  10        0.10       -5.50     12.11 o 
  -1   6  10        9.05        4.77     12.03 o 
   0   6  10       23.51       15.97     13.62 o 
   1   6  10        1.09        1.51      9.59 o 
   2   6  10        0.89        3.58     13.96 o 
   3   6  10        0.09       -7.11     17.59 o 
  -2   7  10        3.24       -5.60     12.03 o 
  -1   7  10        1.31       -4.77     12.03 o 
   0   7  10        0.01        0.00     18.39 o 
  -8   1  11       13.41        3.18     15.74 o 
  -7   1  11        8.73        6.22      9.10 o 
  -6   1  11        3.48      -10.59     10.81 o 
  -5   1  11        2.75        3.62     11.21 o 
  -4   1  11        0.45        2.24      9.60 o 
  -3   1  11        0.09       -2.68      9.13 o 
  -2   1  11        1.69        6.58      7.75 o 
  -1   1  11       21.15        7.33      7.35 o 
   0   1  11        0.43       -1.63      6.26 o 
   1   1  11        0.01        4.24      6.62 o 
   2   1  11        0.02        5.48      6.51 o 
   3   1  11        0.41       -0.13      7.11 o 
   4   1  11        4.65        4.48      7.53 o 
   5   1  11        0.25       -2.92      7.10 o 
  -8   2  11        0.45       27.84     15.13 o 
  -7   2  11        0.09        8.78     11.96 o 
  -6   2  11        0.00        2.54     15.66 o 
  -5   2  11        0.60        0.73      9.39 o 
  -4   2  11        4.12       10.77      9.94 o 
  -3   2  11        1.01        0.15      8.54 o 
  -2   2  11       11.68        1.33      7.74 o 
  -1   2  11       23.66       30.14      8.17 o 
   0   2  11        0.24        4.32      7.47 o 
   1   2  11       28.04       28.18      8.73 o 
   2   2  11        8.22        0.79      7.36 o 
   3   2  11        1.82       -0.86      7.04 o 
   4   2  11        0.09       -5.59      7.86 o 
   5   2  11       10.64       10.27      7.50 o 
  -7   3  11        7.70       -1.59     12.03 o 
  -6   3  11        1.96       -5.60     16.12 o 
  -5   3  11       19.43       24.14     13.70 o 
  -4   3  11       13.24       15.98      7.80 o 
  -3   3  11       15.76        7.47      7.56 o 
  -2   3  11        7.23        7.67      7.67 o 
  -1   3  11       10.07       16.94     13.07 o 
   0   3  11        0.03        2.14      7.00 o 
   1   3  11        0.61        3.57      6.61 o 
   2   3  11        0.10        2.44      6.85 o 
   3   3  11        6.26        7.42      7.06 o 
   4   3  11       11.87       13.45      7.68 o 
  -6   4  11        0.01        0.00     17.86 o 
  -5   4  11        0.23       11.35     13.01 o 
  -4   4  11        0.56      -12.37     12.37 o 
  -3   4  11        1.88       -5.23     18.50 o 
  -2   4  11        0.58        5.07      9.01 o 
  -1   4  11        1.85        3.36      8.13 o 
   0   4  11        4.83       12.20      7.87 o 
   1   4  11       19.28       17.35      7.43 o 
   2   4  11        0.33       15.05     10.82 o 
   3   4  11       28.62       25.87      8.63 o 
  -3   5  11        7.39       11.35     11.35 o 
  -2   5  11       13.14       -3.25     12.11 o 
  -1   5  11        0.69      -12.86     17.71 o 
   0   5  11        8.72        2.11      7.71 o 
  -3   0  12        0.00       13.39     14.91 o 
  -2   0  12       29.69       20.73     10.94 o 
  -1   0  12        0.46       -8.00      9.78 o 
   0   0  12        0.55        0.75     11.20 o 
  -2   1  12        1.27       -4.81     13.54 o 
  -1   1  12       30.06       30.95      9.91 o 
                                                 
